# Supplementary material for: N-(2-Oxo-2,3,4,5,6,7-hexa­hydro-1H-azepin-3-yl)cyclo­hexa­necarboxamide
Source: Acta Crystallogr Sect E Struct Rep Online. 2013 Nov 30;69(Pt 12):o1837. doi: 10.1107/S1600536813031863 (PMC3885081; doi:10.1107/S1600536813031863)
Supplement: Supplementary file 1 [file e-69-o1837-sup1.cif]

##############################################################################
#                                                                            #
# This CIF contains the data in a paper accepted for publication in          #
# Acta Crystallographica Section E. It conforms to the requirements of       #
# Notes for Authors for Acta Crystallographica Section E, and has been       #
# peer reviewed under the auspices of the IUCr Commission on Journals.       #
#                                                                            #
# Full details of the Crystallographic Information File format               #
# are given in the paper "The Crystallographic Information File (CIF):       #
# a New Standard Archive File for Crystallography" by S. R. Hall, F. H.      #
# Allen and I. D. Brown [Acta Cryst. (1991), A47, 655-685].                  #
#                                                                            #
# The current version of the core CIF dictionary is obtainable from          #
# ftp://ftp.iucr.org/pub/cif_core.dic.                                       #
#                                                                            #
# Software is freely available for graphical display of the structure(s)     #
# in this CIF. For information consult the CIF software page                 #
# http://www.iucr.org/resources/cif/software.                                #
#                                                                            #
# This file may be used for bona fide research purposes within the           #
# scientific community so long as proper attribution is given to the journal # 
# article from which it was obtained.                                        #
#                                                                            #
##############################################################################
data_Y
_audit_creation_method     'from SHELXL97 CIF and IUCr SHELXL97-template'
_journal_date_recd_electronic     2013-10-25
_journal_date_accepted     2013-11-22
_journal_name_full     'Acta Crystallographica, Section E'
_journal_year     2013
_journal_volume     69
_journal_issue     12
_journal_page_first     o1837
_journal_page_last     o1837
_journal_paper_category     QO
_journal_paper_doi     10.1107/S1600536813031863
_journal_coeditor_code     PK2501
_publ_contact_author_name     'Zhao, Yang'
_publ_contact_author_address
;
College of Pharmacy
China Pharmaceutical University
Tongjiaxiang No. 24 Nanjing
Nanjing 210009
People's Republic of China
;
_publ_contact_author_email     yzcpu@163.com
_publ_contact_author_fax     '86 25  58139926'
_publ_contact_author_phone     '86 25  58139926'
_publ_section_title
;\
<i>N</i>-(2-Oxo-2,3,4,5,6,7-hexahydro-1<i>H</i>-azepin-3-yl)\
cyclohexanecarboxamide
;
loop_
    _publ_author_name
    _publ_author_address
    'Chunjuan, Shi'
;
Suzhou University Experimental Material Supply Center
Suzhou 215123
People's Republic of China
;
    'Zhao, Yang'
;
College of Pharmacy
China Pharmaceutical University
Tongjiaxiang No. 24 Nanjing
Nanjing 210009
People's Republic of China
;
_publ_section_synopsis
;
<i>N</i>-(2-Oxoazepan-3-yl)cyclohexanecarboxamide
;
data_I
_audit_creation_method     SHELXL-97
_database_code_depnum_ccdc_archive     'CCDC 973240'
_chemical_name_systematic
;
<i>N</i>-(2-Oxoazepan-3-yl)cyclohexanecarboxamide
;
_chemical_name_common     ?
_chemical_formula_moiety     'C13 H22 N2 O2'
_chemical_formula_sum     'C13 H22 N2 O2'
_chemical_formula_iupac     'C13 H22 N2 O2'
_chemical_formula_weight     238.33
_chemical_melting_point     ?
_symmetry_cell_setting     triclinic
_symmetry_space_group_name_H-M     'P -1'
_symmetry_space_group_name_Hall     '-P 1'
loop_
    _symmetry_equiv_pos_as_xyz
    'x, y, z'
    '-x, -y, -z'
_cell_length_a     5.0070(10)
_cell_length_b     11.642(2)
_cell_length_c     12.739(3)
_cell_angle_alpha     63.66(3)
_cell_angle_beta     82.69(3)
_cell_angle_gamma     82.75(3)
_cell_volume     658.0(2)
_cell_formula_units_Z     2
_cell_measurement_reflns_used     25
_cell_measurement_theta_min     9
_cell_measurement_theta_max     13
_cell_measurement_temperature     293(2)
_exptl_crystal_description     block
_exptl_crystal_colour     colorless
_exptl_crystal_size_max     0.30
_exptl_crystal_size_mid     0.20
_exptl_crystal_size_min     0.10
_exptl_crystal_density_diffrn     1.203
_exptl_crystal_density_meas     ?
_exptl_crystal_density_method     'not measured'
_exptl_crystal_F_000     260
_exptl_absorpt_coefficient_mu     0.081
_exptl_absorpt_correction_type     psi-scan
_exptl_absorpt_process_details     '(North <i>et al.</i>, 1968)'
_exptl_absorpt_correction_T_min     0.9760
_exptl_absorpt_correction_T_max     0.9919
_exptl_special_details
;
;
_diffrn_ambient_temperature     293(2)
_diffrn_radiation_type     MoK\a
_diffrn_radiation_wavelength     0.71073
_diffrn_radiation_source     'fine-focus sealed tube'
_diffrn_radiation_monochromator     graphite
_diffrn_measurement_device_type     'Enraf--Nonius CAD-4'
_diffrn_measurement_method     \w/2\q
_diffrn_detector_area_resol_mean     .
_diffrn_reflns_number     2700
_diffrn_reflns_av_R_equivalents     0.0734
_diffrn_reflns_av_sigmaI/netI     0.0634
_diffrn_reflns_theta_min     1.79
_diffrn_reflns_theta_max     25.37
_diffrn_reflns_theta_full     25.37
_diffrn_measured_fraction_theta_max     1.000
_diffrn_measured_fraction_theta_full     1.000
_diffrn_reflns_limit_h_min     0
_diffrn_reflns_limit_h_max     6
_diffrn_reflns_limit_k_min     -13
_diffrn_reflns_limit_k_max     14
_diffrn_reflns_limit_l_min     -15
_diffrn_reflns_limit_l_max     15
_diffrn_standards_number     3
_diffrn_standards_interval_count     200
_diffrn_standards_interval_time     2
_diffrn_standards_decay_%     1
_refine_special_details
;
Refinement of <i>F</i>^2^ against ALL reflections. The weighted <i>R</i>-factor
<i>wR</i> and goodness of fit <i>S</i> are based on <i>F</i>^2^, conventional
<i>R</i>-factors <i>R</i> are based on <i>F</i>, with <i>F</i> set to zero for
negative <i>F</i>^2^. The threshold expression of <i>F</i>^2^ >
\s(<i>F</i>^2^) is used only for calculating <i>R</i>-factors(gt) <i>etc</i>.
and is not relevant to the choice of reflections for refinement.
<i>R</i>-factors based on <i>F</i>^2^ are statistically about twice as large
as those based on <i>F</i>, and <i>R</i>- factors based on ALL data will be
even larger.
;
_reflns_number_total     2400
_reflns_number_gt     1581
_reflns_threshold_expression     I>2\s(I)
_refine_ls_structure_factor_coef     Fsqd
_refine_ls_matrix_type     full
_refine_ls_R_factor_all     0.0953
_refine_ls_R_factor_gt     0.0624
_refine_ls_wR_factor_gt     0.1576
_refine_ls_wR_factor_ref     0.1774
_refine_ls_goodness_of_fit_ref     1.008
_refine_ls_restrained_S_all     1.008
_refine_ls_number_reflns     2400
_refine_ls_number_parameters     154
_refine_ls_number_restraints     0
_refine_ls_hydrogen_treatment     constr
_refine_ls_weighting_scheme     calc
_refine_ls_weighting_details
                 'calc w=1/[\s^2^(Fo^2^)+(0.0950P)^2^] where P=(Fo^2^+2Fc^2^)/3'
_atom_sites_solution_hydrogens     geom
_atom_sites_solution_primary     direct
_atom_sites_solution_secondary     difmap
_refine_ls_shift/su_max     0.000
_refine_ls_shift/su_mean     0.000
_refine_diff_density_max     0.157
_refine_diff_density_min     -0.205
_refine_ls_extinction_method     none
_refine_ls_extinction_coef     ?
loop_
    _atom_type_symbol
    _atom_type_description
    _atom_type_scat_dispersion_real
    _atom_type_scat_dispersion_imag
    _atom_type_scat_source
    'C' 'C' 0.0033 0.0016
                         'International Tables Vol C Tables 4.2.6.8 and 6.1.1.4'
    'H' 'H' 0.0000 0.0000
                         'International Tables Vol C Tables 4.2.6.8 and 6.1.1.4'
    'N' 'N' 0.0061 0.0033
                         'International Tables Vol C Tables 4.2.6.8 and 6.1.1.4'
    'O' 'O' 0.0106 0.0060
                         'International Tables Vol C Tables 4.2.6.8 and 6.1.1.4'
_computing_data_collection     'CAD-4 EXPRESS (Enraf--Nonius, 1989)'
_computing_cell_refinement     'CAD-4 EXPRESS (Enraf--Nonius, 1989)'
_computing_data_reduction     'XCAD4 (Harms & Wocadlo, 1995)'
_computing_structure_solution     'SHELXS97 (Sheldrick, 2008)'
_computing_structure_refinement     'SHELXL97 (Sheldrick, 2008)'
_computing_molecular_graphics     'SHELXTL (Sheldrick, 2008)'
_computing_publication_material     'PLATON (Spek, 2009)'
loop_
    _atom_site_type_symbol
    _atom_site_label
    _atom_site_fract_x
    _atom_site_fract_y
    _atom_site_fract_z
    _atom_site_U_iso_or_equiv
    _atom_site_adp_type
    _atom_site_calc_flag
    _atom_site_refinement_flags
    _atom_site_occupancy
    _atom_site_symmetry_multiplicity
    _atom_site_disorder_assembly
    _atom_site_disorder_group
    N N1 0.3592(4) 0.2916(2) 0.81058(18) 0.0438(6) Uani d . 1 1 . .
    H H1A 0.5252 0.3096 0.7936 0.053 Uiso calc R 1 1 . .
    O O1 -0.0132(4) 0.2579(2) 0.74942(18) 0.0665(7) Uani d . 1 1 . .
    C C1 0.4450(6) 0.1452(3) 0.6317(3) 0.0548(8) Uani d . 1 1 . .
    H H1B 0.5415 0.0899 0.7003 0.066 Uiso calc R 1 1 . .
    H H1C 0.2722 0.1110 0.6407 0.066 Uiso calc R 1 1 . .
    O O2 0.5524(4) 0.42401(18) 0.90229(15) 0.0477(5) Uani d . 1 1 . .
    N N2 0.2504(4) 0.3723(2) 1.05959(17) 0.0430(6) Uani d . 1 1 . .
    H H2A 0.3272 0.4210 1.0794 0.052 Uiso calc R 1 1 . .
    C C2 0.6071(7) 0.1457(3) 0.5219(3) 0.0714(10) Uani d . 1 1 . .
    H H2B 0.7850 0.1738 0.5161 0.086 Uiso calc R 1 1 . .
    H H2C 0.6295 0.0592 0.5276 0.086 Uiso calc R 1 1 . .
    C C3 0.4643(7) 0.2349(4) 0.4128(3) 0.0727(11) Uani d . 1 1 . .
    H H3A 0.5718 0.2357 0.3436 0.087 Uiso calc R 1 1 . .
    H H3B 0.2912 0.2037 0.4163 0.087 Uiso calc R 1 1 . .
    C C4 0.4213(8) 0.3700(3) 0.4037(3) 0.0719(10) Uani d . 1 1 . .
    H H4A 0.5951 0.4040 0.3930 0.086 Uiso calc R 1 1 . .
    H H4B 0.3228 0.4249 0.3357 0.086 Uiso calc R 1 1 . .
    C C5 0.2662(6) 0.3715(3) 0.5124(2) 0.0508(7) Uani d . 1 1 . .
    H H5A 0.0850 0.3471 0.5176 0.061 Uiso calc R 1 1 . .
    H H5B 0.2512 0.4582 0.5060 0.061 Uiso calc R 1 1 . .
    C C6 0.3986(5) 0.2813(2) 0.6235(2) 0.0376(6) Uani d . 1 1 . .
    H H6A 0.5742 0.3117 0.6210 0.045 Uiso calc R 1 1 . .
    C C7 0.2294(5) 0.2772(2) 0.7325(2) 0.0408(6) Uani d . 1 1 . .
    C C8 0.2270(5) 0.2776(2) 0.9237(2) 0.0382(6) Uani d . 1 1 . .
    H H8A 0.0359 0.3077 0.9136 0.046 Uiso calc R 1 1 . .
    C C9 0.3562(5) 0.3637(2) 0.9613(2) 0.0353(6) Uani d . 1 1 . .
    C C10 0.0196(5) 0.3088(3) 1.1375(2) 0.0468(7) Uani d . 1 1 . .
    H H10A -0.1360 0.3313 1.0919 0.056 Uiso calc R 1 1 . .
    H H10B -0.0225 0.3411 1.1964 0.056 Uiso calc R 1 1 . .
    C C11 0.0673(7) 0.1631(3) 1.1989(2) 0.0549(8) Uani d . 1 1 . .
    H H11A 0.2469 0.1405 1.2267 0.066 Uiso calc R 1 1 . .
    H H11B -0.0617 0.1301 1.2670 0.066 Uiso calc R 1 1 . .
    C C12 0.0410(6) 0.0989(3) 1.1204(2) 0.0534(8) Uani d . 1 1 . .
    H H12A -0.1396 0.1209 1.0937 0.064 Uiso calc R 1 1 . .
    H H12B 0.0611 0.0064 1.1667 0.064 Uiso calc R 1 1 . .
    C C13 0.2449(6) 0.1356(3) 1.0132(2) 0.0479(7) Uani d . 1 1 . .
    H H13A 0.2224 0.0839 0.9731 0.057 Uiso calc R 1 1 . .
    H H13B 0.4250 0.1130 1.0404 0.057 Uiso calc R 1 1 . .
loop_
    _atom_site_aniso_label
    _atom_site_aniso_U_11
    _atom_site_aniso_U_22
    _atom_site_aniso_U_33
    _atom_site_aniso_U_12
    _atom_site_aniso_U_13
    _atom_site_aniso_U_23
    N1 0.0397(12) 0.0635(15) 0.0449(12) -0.0215(10) 0.0136(10) -0.0387(11)
    O1 0.0423(12) 0.1187(19) 0.0656(14) -0.0274(11) 0.0159(10) -0.0641(14)
    C1 0.0622(18) 0.0482(17) 0.0599(18) -0.0033(14) 0.0042(15) -0.0314(15)
    O2 0.0554(11) 0.0538(11) 0.0469(10) -0.0262(9) 0.0179(9) -0.0336(9)
    N2 0.0517(13) 0.0472(13) 0.0420(12) -0.0192(10) 0.0138(10) -0.0306(10)
    C2 0.068(2) 0.079(2) 0.099(3) -0.0141(18) 0.022(2) -0.071(2)
    C3 0.073(2) 0.111(3) 0.062(2) -0.033(2) 0.0272(18) -0.065(2)
    C4 0.094(3) 0.077(2) 0.0431(17) -0.029(2) 0.0159(17) -0.0247(16)
    C5 0.0596(18) 0.0468(16) 0.0490(16) -0.0079(13) 0.0016(14) -0.0242(13)
    C6 0.0378(13) 0.0428(14) 0.0415(14) -0.0134(11) 0.0080(11) -0.0270(12)
    C7 0.0373(14) 0.0506(16) 0.0474(15) -0.0141(11) 0.0088(12) -0.0332(13)
    C8 0.0371(13) 0.0455(15) 0.0413(14) -0.0134(11) 0.0101(11) -0.0281(12)
    C9 0.0370(13) 0.0357(13) 0.0369(13) -0.0098(11) 0.0065(11) -0.0199(11)
    C10 0.0506(16) 0.0488(16) 0.0448(15) -0.0134(12) 0.0154(13) -0.0263(13)
    C11 0.0694(19) 0.0503(17) 0.0468(16) -0.0218(14) 0.0153(15) -0.0236(14)
    C12 0.0667(18) 0.0439(16) 0.0517(17) -0.0234(14) 0.0096(15) -0.0215(13)
    C13 0.0565(16) 0.0448(16) 0.0565(17) -0.0137(13) 0.0070(14) -0.0351(14)
_geom_special_details
;
All e.s.d.'s (except the e.s.d. in the dihedral angle between two l.s. planes)
are estimated using the full covariance matrix. The cell e.s.d.'s are taken
into account individually in the estimation of e.s.d.'s in distances, angles
and torsion angles; correlations between e.s.d.'s in cell parameters are only
used when they are defined by crystal symmetry. An approximate (isotropic)
treatment of cell e.s.d.'s is used for estimating e.s.d.'s involving l.s.
planes.
;
loop_
    _geom_bond_atom_site_label_1
    _geom_bond_atom_site_label_2
    _geom_bond_site_symmetry_2
    _geom_bond_distance
    _geom_bond_publ_flag
    N1 C7 . 1.334(3) ?
    N1 C8 . 1.455(3) ?
    N1 H1A . 0.8600 ?
    O1 C7 . 1.238(3) ?
    C1 C2 . 1.523(4) ?
    C1 C6 . 1.530(3) ?
    C1 H1B . 0.9700 ?
    C1 H1C . 0.9700 ?
    O2 C9 . 1.241(3) ?
    N2 C9 . 1.337(3) ?
    N2 C10 . 1.462(3) ?
    N2 H2A . 0.8600 ?
    C2 C3 . 1.519(5) ?
    C2 H2B . 0.9700 ?
    C2 H2C . 0.9700 ?
    C3 C4 . 1.515(5) ?
    C3 H3A . 0.9700 ?
    C3 H3B . 0.9700 ?
    C4 C5 . 1.505(4) ?
    C4 H4A . 0.9700 ?
    C4 H4B . 0.9700 ?
    C5 C6 . 1.513(4) ?
    C5 H5A . 0.9700 ?
    C5 H5B . 0.9700 ?
    C6 C7 . 1.516(3) ?
    C6 H6A . 0.9800 ?
    C8 C9 . 1.524(3) ?
    C8 C13 . 1.536(4) ?
    C8 H8A . 0.9800 ?
    C10 C11 . 1.522(4) ?
    C10 H10A . 0.9700 ?
    C10 H10B . 0.9700 ?
    C11 C12 . 1.516(4) ?
    C11 H11A . 0.9700 ?
    C11 H11B . 0.9700 ?
    C12 C13 . 1.526(4) ?
    C12 H12A . 0.9700 ?
    C12 H12B . 0.9700 ?
    C13 H13A . 0.9700 ?
    C13 H13B . 0.9700 ?
loop_
    _geom_angle_atom_site_label_1
    _geom_angle_atom_site_label_2
    _geom_angle_atom_site_label_3
    _geom_angle_site_symmetry_1
    _geom_angle_site_symmetry_3
    _geom_angle
    _geom_angle_publ_flag
    C7 N1 C8 . . 121.7(2) ?
    C7 N1 H1A . . 119.2 ?
    C8 N1 H1A . . 119.2 ?
    C2 C1 C6 . . 110.7(2) ?
    C2 C1 H1B . . 109.5 ?
    C6 C1 H1B . . 109.5 ?
    C2 C1 H1C . . 109.5 ?
    C6 C1 H1C . . 109.5 ?
    H1B C1 H1C . . 108.1 ?
    C9 N2 C10 . . 127.8(2) ?
    C9 N2 H2A . . 116.1 ?
    C10 N2 H2A . . 116.1 ?
    C3 C2 C1 . . 110.5(3) ?
    C3 C2 H2B . . 109.5 ?
    C1 C2 H2B . . 109.5 ?
    C3 C2 H2C . . 109.5 ?
    C1 C2 H2C . . 109.5 ?
    H2B C2 H2C . . 108.1 ?
    C4 C3 C2 . . 110.5(3) ?
    C4 C3 H3A . . 109.6 ?
    C2 C3 H3A . . 109.6 ?
    C4 C3 H3B . . 109.6 ?
    C2 C3 H3B . . 109.6 ?
    H3A C3 H3B . . 108.1 ?
    C5 C4 C3 . . 111.0(2) ?
    C5 C4 H4A . . 109.4 ?
    C3 C4 H4A . . 109.4 ?
    C5 C4 H4B . . 109.4 ?
    C3 C4 H4B . . 109.4 ?
    H4A C4 H4B . . 108.0 ?
    C4 C5 C6 . . 112.5(2) ?
    C4 C5 H5A . . 109.1 ?
    C6 C5 H5A . . 109.1 ?
    C4 C5 H5B . . 109.1 ?
    C6 C5 H5B . . 109.1 ?
    H5A C5 H5B . . 107.8 ?
    C5 C6 C7 . . 111.7(2) ?
    C5 C6 C1 . . 110.5(2) ?
    C7 C6 C1 . . 109.0(2) ?
    C5 C6 H6A . . 108.5 ?
    C7 C6 H6A . . 108.5 ?
    C1 C6 H6A . . 108.5 ?
    O1 C7 N1 . . 122.0(2) ?
    O1 C7 C6 . . 121.9(2) ?
    N1 C7 C6 . . 116.1(2) ?
    N1 C8 C9 . . 108.04(19) ?
    N1 C8 C13 . . 110.16(19) ?
    C9 C8 C13 . . 113.2(2) ?
    N1 C8 H8A . . 108.5 ?
    C9 C8 H8A . . 108.5 ?
    C13 C8 H8A . . 108.5 ?
    O2 C9 N2 . . 121.3(2) ?
    O2 C9 C8 . . 121.0(2) ?
    N2 C9 C8 . . 117.7(2) ?
    N2 C10 C11 . . 113.6(2) ?
    N2 C10 H10A . . 108.8 ?
    C11 C10 H10A . . 108.8 ?
    N2 C10 H10B . . 108.8 ?
    C11 C10 H10B . . 108.8 ?
    H10A C10 H10B . . 107.7 ?
    C12 C11 C10 . . 113.2(2) ?
    C12 C11 H11A . . 108.9 ?
    C10 C11 H11A . . 108.9 ?
    C12 C11 H11B . . 108.9 ?
    C10 C11 H11B . . 108.9 ?
    H11A C11 H11B . . 107.8 ?
    C11 C12 C13 . . 114.7(2) ?
    C11 C12 H12A . . 108.6 ?
    C13 C12 H12A . . 108.6 ?
    C11 C12 H12B . . 108.6 ?
    C13 C12 H12B . . 108.6 ?
    H12A C12 H12B . . 107.6 ?
    C12 C13 C8 . . 116.1(2) ?
    C12 C13 H13A . . 108.3 ?
    C8 C13 H13A . . 108.3 ?
    C12 C13 H13B . . 108.3 ?
    C8 C13 H13B . . 108.3 ?
    H13A C13 H13B . . 107.4 ?
loop_
    _geom_torsion_atom_site_label_1
    _geom_torsion_atom_site_label_2
    _geom_torsion_atom_site_label_3
    _geom_torsion_atom_site_label_4
    _geom_torsion_site_symmetry_1
    _geom_torsion_site_symmetry_2
    _geom_torsion_site_symmetry_3
    _geom_torsion_site_symmetry_4
    _geom_torsion
    _geom_torsion_publ_flag
    C6 C1 C2 C3 . . . . -57.4(3) ?
    C1 C2 C3 C4 . . . . 57.9(3) ?
    C2 C3 C4 C5 . . . . -56.5(4) ?
    C3 C4 C5 C6 . . . . 55.4(4) ?
    C4 C5 C6 C7 . . . . -176.0(2) ?
    C4 C5 C6 C1 . . . . -54.5(3) ?
    C2 C1 C6 C5 . . . . 55.1(3) ?
    C2 C1 C6 C7 . . . . 178.2(2) ?
    C8 N1 C7 O1 . . . . 3.9(4) ?
    C8 N1 C7 C6 . . . . -174.2(2) ?
    C5 C6 C7 O1 . . . . 51.0(3) ?
    C1 C6 C7 O1 . . . . -71.4(3) ?
    C5 C6 C7 N1 . . . . -131.0(3) ?
    C1 C6 C7 N1 . . . . 106.7(3) ?
    C7 N1 C8 C9 . . . . -150.4(2) ?
    C7 N1 C8 C13 . . . . 85.5(3) ?
    C10 N2 C9 O2 . . . . 179.3(2) ?
    C10 N2 C9 C8 . . . . -0.4(4) ?
    N1 C8 C9 O2 . . . . -4.5(3) ?
    C13 C8 C9 O2 . . . . 117.8(3) ?
    N1 C8 C9 N2 . . . . 175.3(2) ?
    C13 C8 C9 N2 . . . . -62.5(3) ?
    C9 N2 C10 C11 . . . . 65.1(3) ?
    N2 C10 C11 C12 . . . . -78.0(3) ?
    C10 C11 C12 C13 . . . . 62.3(3) ?
    C11 C12 C13 C8 . . . . -63.3(3) ?
    N1 C8 C13 C12 . . . . -160.1(2) ?
    C9 C8 C13 C12 . . . . 78.9(3) ?
loop_
    _geom_hbond_atom_site_label_D
    _geom_hbond_atom_site_label_H
    _geom_hbond_atom_site_label_A
    _geom_hbond_site_symmetry_A
    _geom_hbond_distance_DH
    _geom_hbond_distance_HA
    _geom_hbond_distance_DA
    _geom_hbond_angle_DHA
    _geom_hbond_publ_flag
    N1 H1A O1 1_655 0.86 2.37 3.158(3) 152 yes
    N2 H2A O2 2_667 0.86 2.09 2.927(3) 165 yes
