# Supplementary material for: N-(2-Oxo-2,3,4,5,6,7-hexa­hydro-1H-azepin-3-yl)cyclo­hexa­necarboxamide
Source: Acta Crystallogr Sect E Struct Rep Online. 2013 Nov 30;69(Pt 12):o1837. doi: 10.1107/S1600536813031863 (PMC3885081; doi:10.1107/S1600536813031863)
Supplement: Supplementary file 2 [file e-69-o1837-Isup2.hkl]

# 
# h,k,l, Fc-squared, Fo-squared, sigma(Fo-squared) and status flag 
# 
data_I
_shelx_title ' X in P-1' 
_shelx_refln_list_code          4 
_shelx_F_calc_maximum       86.81 
_exptl_crystal_F_000       260.00 
_reflns_d_resolution_high  0.8293 
 
loop_ 
 _symmetry_equiv_pos_as_xyz 
 'x, y, z' 
 '-x, -y, -z' 
 
_cell_length_a     5.0070 
_cell_length_b    11.6420 
_cell_length_c    12.7390 
_cell_angle_alpha  63.660 
_cell_angle_beta   82.690 
_cell_angle_gamma  82.750 
 
_shelx_F_squared_multiplier     1.000 
 
loop_ 
 _refln_index_h 
 _refln_index_k 
 _refln_index_l 
 _refln_F_squared_calc 
 _refln_F_squared_meas 
 _refln_F_squared_sigma 
 _refln_observed_status 
   1   0   0      727.96      710.82      4.05 o 
   2   0   0      178.33      136.98      6.09 o 
   3   0   0      179.66      178.81     10.16 o 
   4   0   0       89.63       85.78     12.45 o 
   5   0   0       61.50      111.61     16.33 o 
  -5   1   0       10.54        9.56      2.14 o 
  -4   1   0        0.91        0.59      1.25 o 
  -3   1   0       42.05       34.88      2.57 o 
  -2   1   0       21.67       20.86      1.91 o 
  -1   1   0     7536.75     7131.72    103.64 o 
   0   1   0      387.43      388.08     20.16 o 
   1   1   0     2093.57     2044.13     12.22 o 
   2   1   0      355.99      391.86      7.28 o 
   3   1   0       12.46       11.97      2.20 o 
   4   1   0        0.49        2.78      2.78 o 
   5   1   0       25.84       36.46      6.16 o 
  -5   2   0        3.37        0.78      1.65 o 
  -4   2   0       29.65       30.55      3.08 o 
  -3   2   0        1.15        3.52      1.29 o 
  -2   2   0       96.57      109.09      4.38 o 
  -1   2   0      823.83      960.12      9.62 o 
   0   2   0     5205.02     4834.53     55.88 o 
   1   2   0      530.86      552.73      7.11 o 
   2   2   0      497.20      483.44      8.15 o 
   3   2   0      279.23      314.19      8.72 o 
   4   2   0        6.20        6.52      2.51 o 
   5   2   0      112.51      125.37      9.07 o 
  -5   3   0        5.02        8.62      2.35 o 
  -4   3   0       40.67       49.44      4.03 o 
  -3   3   0        4.54        9.38      2.01 o 
  -2   3   0        0.01        1.01      1.01 o 
  -1   3   0        0.09        0.48      0.82 o 
   0   3   0      435.46      462.63      9.90 o 
   1   3   0        0.77        2.98      0.93 o 
   2   3   0      394.86      388.37      8.45 o 
   3   3   0      261.13      281.96      8.60 o 
   4   3   0       67.81       70.19      4.84 o 
   5   3   0        9.88        8.58      2.48 o 
  -5   4   0        5.72        8.32      1.68 o 
  -4   4   0        1.32        1.59      1.82 o 
  -3   4   0        2.09        3.27      1.56 o 
  -2   4   0        8.82       10.27      1.71 o 
  -1   4   0      576.17      677.58      9.83 o 
   0   4   0      910.39      967.96     40.83 o 
   1   4   0       34.24       43.25      2.75 o 
   2   4   0      327.26      358.53      8.55 o 
   3   4   0       23.27       19.34      2.90 o 
   4   4   0       16.67       13.35      3.67 o 
   5   4   0        5.62        3.98      2.64 o 
  -5   5   0       21.44       27.51      3.30 o 
  -4   5   0        6.12        2.12      2.08 o 
  -3   5   0       23.50       28.50      3.04 o 
  -2   5   0        0.24        0.00      1.24 o 
  -1   5   0      343.15      374.61      8.29 o 
   0   5   0      196.84      213.99      5.54 o 
   1   5   0        8.85        7.12      1.44 o 
   2   5   0       12.34       12.35      1.98 o 
   3   5   0       22.41       22.24      3.05 o 
   4   5   0        4.51        2.26      1.79 o 
   5   5   0        3.07        2.26      2.46 o 
  -5   6   0        4.19        2.07      1.93 o 
  -4   6   0        0.09        0.80      1.36 o 
  -3   6   0        1.64        0.70      1.47 o 
  -2   6   0       10.10       11.16      2.27 o 
  -1   6   0        0.13        0.54      1.39 o 
   0   6   0       19.24       12.49      5.43 o 
   1   6   0       57.18       66.60      4.07 o 
   2   6   0        1.20        1.90      1.09 o 
   3   6   0        4.45        0.00      2.66 o 
   4   6   0       25.67       22.63      3.42 o 
   5   6   0        1.59        0.80      2.36 o 
  -4   7   0        2.77        3.85      1.59 o 
  -3   7   0        3.09        4.43      1.81 o 
  -2   7   0       22.88       18.30      2.31 o 
  -1   7   0      107.78      115.74      5.38 o 
   0   7   0      272.15      266.23     13.36 o 
   1   7   0       13.17       11.52      2.53 o 
   2   7   0        1.56        0.29      1.83 o 
   3   7   0       33.12       36.96      3.96 o 
   4   7   0        2.12        4.30      2.10 o 
   5   7   0       42.75       44.04      5.13 o 
  -4   8   0        0.07        2.23      0.96 o 
  -3   8   0        0.68        1.44      1.44 o 
  -2   8   0       25.71       19.50      2.98 o 
  -1   8   0        6.22        2.63      2.08 o 
   0   8   0       89.45      110.10      5.00 o 
   1   8   0       65.41       60.16      4.85 o 
   2   8   0       72.61       75.63      5.44 o 
   3   8   0       18.16       20.85      3.73 o 
   4   8   0       20.20       22.69      4.18 o 
  -3   9   0        2.78        6.31      1.66 o 
  -2   9   0        1.07        1.29      1.66 o 
  -1   9   0       55.40       57.42      4.67 o 
   0   9   0       71.39       60.62      8.57 o 
   1   9   0       21.78       19.34      3.67 o 
   2   9   0      105.97      113.87      7.60 o 
   3   9   0        0.82        2.97      2.39 o 
   4   9   0       15.51       19.54      4.27 o 
  -3  10   0        0.87        0.50      1.09 o 
  -2  10   0        9.99        8.76      1.89 o 
  -1  10   0       18.97       13.02      2.75 o 
   0  10   0        2.54        4.09      6.00 o 
   1  10   0      145.56      167.23      8.90 o 
   2  10   0        6.97        8.32      3.41 o 
   3  10   0        6.32        4.73      3.41 o 
  -2  11   0       16.98       10.84      2.58 o 
  -1  11   0       10.32        8.26      3.04 o 
   0  11   0       20.09       18.31      4.24 o 
   1  11   0       10.84       13.90      3.52 o 
   2  11   0        1.08        1.43      2.77 o 
   3  11   0        4.84        1.05      3.62 o 
  -1  12   0       13.27        8.24      2.57 o 
   0  12   0       15.56       12.47      2.96 o 
   1  12   0        0.15        4.82      1.92 o 
   2  12   0       39.50       32.75      5.93 o 
  -1 -12   1        0.58        4.23      2.23 o 
   0 -12   1        2.57        1.14      1.36 o 
  -2 -11   1        5.81        8.33      3.23 o 
  -1 -11   1        5.20        6.66      2.84 o 
   0 -11   1        0.38        0.37      1.00 o 
   1 -11   1        2.05        1.36      2.13 o 
   2 -11   1        0.30        0.32      1.75 o 
  -3 -10   1        3.89        8.92      2.71 o 
  -2 -10   1        2.25        4.35      2.03 o 
  -1 -10   1        1.29        1.57      2.74 o 
   0 -10   1       12.44        6.39      2.09 o 
   1 -10   1        0.46        2.26      1.79 o 
   2 -10   1        0.18        0.96      1.82 o 
  -4  -9   1       14.38       12.25      4.29 o 
  -3  -9   1        0.00        0.00      2.55 o 
  -2  -9   1        1.12        2.76      2.62 o 
  -1  -9   1       24.63       25.66      3.87 o 
   0  -9   1        3.38        4.42      1.48 o 
   1  -9   1       18.02       13.39      2.85 o 
   2  -9   1        0.53        2.12      1.30 o 
   3  -9   1        0.39        2.70      1.37 o 
  -4  -8   1        0.21        3.00      3.26 o 
  -3  -8   1       16.99       20.99      3.63 o 
  -2  -8   1      105.29      117.62      7.18 o 
  -1  -8   1       30.37       38.16      4.40 o 
   0  -8   1      102.30       96.74      4.21 o 
   1  -8   1       44.62       38.25      4.41 o 
   2  -8   1        3.87        2.78      1.89 o 
   3  -8   1        1.45        2.05      1.63 o 
   4  -8   1        0.70        0.88      1.80 o 
  -5  -7   1        0.84        5.40      2.87 o 
  -4  -7   1      104.15      105.87      7.99 o 
  -3  -7   1        8.82       12.68      2.82 o 
  -2  -7   1       56.66       57.41      4.91 o 
  -1  -7   1        4.19        6.58      1.96 o 
   0  -7   1       40.83       46.59      4.18 o 
   1  -7   1       90.44       89.28      5.03 o 
   2  -7   1       15.86       15.55      2.70 o 
   3  -7   1        0.04        0.00      1.35 o 
   4  -7   1        4.36        7.80      2.06 o 
  -5  -6   1       14.14       10.09      4.15 o 
  -4  -6   1        0.60        5.43      2.07 o 
  -3  -6   1       14.29       14.38      3.26 o 
  -2  -6   1        0.14        1.06      1.06 o 
  -1  -6   1        1.62        1.34      1.21 o 
   0  -6   1       80.17       80.46      4.26 o 
   1  -6   1      110.10      118.47      5.45 o 
   2  -6   1       68.40       83.52      4.90 o 
   3  -6   1       21.14       29.50      3.40 o 
   4  -6   1        2.26        0.28      2.08 o 
  -5  -5   1        7.27       12.10      2.86 o 
  -4  -5   1      133.86      125.56      7.53 o 
  -3  -5   1        8.70        5.13      2.52 o 
  -2  -5   1      222.76      215.95      7.59 o 
  -1  -5   1        0.65        1.84      1.23 o 
   0  -5   1      550.67      599.78     28.36 o 
   1  -5   1     1107.06     1080.94     14.17 o 
   2  -5   1       81.72       81.62      4.62 o 
   3  -5   1       19.33       24.09      3.47 o 
   4  -5   1        8.18        4.95      1.79 o 
   5  -5   1        1.07        1.16      1.81 o 
  -5  -4   1       16.50       18.34      4.09 o 
  -4  -4   1       11.96        9.66      2.79 o 
  -3  -4   1       21.86       15.78      2.73 o 
  -2  -4   1      230.88      246.56      7.34 o 
  -1  -4   1      284.90      306.41      7.27 o 
   0  -4   1      398.56      416.08      5.31 o 
   1  -4   1      267.79      230.28      6.32 o 
   2  -4   1       17.22       16.09      1.85 o 
   3  -4   1        8.58       10.84      1.79 o 
   4  -4   1        0.22        1.83      1.83 o 
   5  -4   1        1.31        5.24      1.43 o 
  -5  -3   1       68.72       71.13      6.09 o 
  -4  -3   1       10.35        9.26      2.46 o 
  -3  -3   1      148.74      139.49      6.04 o 
  -2  -3   1        5.40        3.70      1.33 o 
  -1  -3   1        3.89        3.51      0.96 o 
   0  -3   1     1405.66     1489.62     30.10 o 
   1  -3   1      511.40      490.88      7.78 o 
   2  -3   1       21.14       19.00      2.04 o 
   3  -3   1       87.89       88.65      4.83 o 
   4  -3   1       10.87        8.17      2.47 o 
   5  -3   1        3.13        2.36      2.08 o 
  -5  -2   1       20.10       25.34      4.51 o 
  -4  -2   1       21.17       15.48      2.81 o 
  -3  -2   1       91.41       87.09      4.57 o 
  -2  -2   1       31.90       27.44      2.33 o 
  -1  -2   1       12.63       11.12      1.63 o 
   0  -2   1      563.53      656.53      8.13 o 
   1  -2   1      388.46      363.89      6.08 o 
   2  -2   1      396.16      413.61      8.03 o 
   3  -2   1       10.23        9.65      2.42 o 
   4  -2   1        1.52        0.25      1.47 o 
   5  -2   1        7.70        1.77      1.77 o 
  -5  -1   1       41.18       41.90      5.26 o 
  -4  -1   1        0.19        3.57      1.70 o 
  -3  -1   1       11.92       12.47      2.10 o 
  -2  -1   1        1.06        1.70      0.79 o 
  -1  -1   1      460.58      454.02      5.93 o 
   0  -1   1     1132.53     1344.69     10.50 o 
   1  -1   1     2894.99     2711.77     15.50 o 
   2  -1   1        5.53        3.41      1.00 o 
   3  -1   1       84.23       94.85      4.46 o 
   4  -1   1        6.58        5.16      2.03 o 
   5  -1   1       16.57       21.58      2.95 o 
  -5   0   1       23.95       19.50      4.42 o 
  -4   0   1       86.15       70.84      5.81 o 
  -3   0   1      156.72      117.19      5.30 o 
  -2   0   1        1.51        1.43      0.74 o 
  -1   0   1      694.23      638.63      6.66 o 
   0   0   1      393.86      387.40      3.23 o 
   1   0   1     2278.00     2211.23      4.73 o 
   2   0   1      403.91      381.00      4.89 o 
   3   0   1       10.79        5.03      2.06 o 
   4   0   1        2.08        0.41      1.53 o 
   5   0   1        9.50       18.26      7.62 o 
  -5   1   1        2.72        4.07      1.90 o 
  -4   1   1       92.31       86.82      5.16 o 
  -3   1   1       10.63       10.54      1.63 o 
  -2   1   1        0.07        0.21      0.49 o 
  -1   1   1      573.55      517.03      5.95 o 
   0   1   1      220.88      275.41     21.91 o 
   1   1   1      406.11      355.26      4.98 o 
   2   1   1      418.92      438.76      7.59 o 
   3   1   1      156.63      196.57      6.46 o 
   4   1   1       41.11       38.68      3.93 o 
   5   1   1       31.90       26.46      3.87 o 
   6   1   1       27.27       18.26      4.94 o 
  -5   2   1        2.74        1.86      1.62 o 
  -4   2   1       32.93       36.89      3.17 o 
  -3   2   1        9.04       12.49      1.58 o 
  -2   2   1        5.05        6.73      1.21 o 
  -1   2   1        1.03        0.17      0.55 o 
   0   2   1       67.73       70.17      4.33 o 
   1   2   1     4327.01     4007.24     82.03 o 
   2   2   1      596.98      670.21      9.61 o 
   3   2   1      117.39      125.29      5.39 o 
   4   2   1       38.09       41.02      3.58 o 
   5   2   1        9.65        8.73      2.47 o 
   6   2   1        0.87        1.59      1.50 o 
  -5   3   1        3.13        1.64      1.75 o 
  -4   3   1        5.88       10.16      1.88 o 
  -3   3   1       16.66       16.59      2.10 o 
  -2   3   1       24.10       28.56      2.49 o 
  -1   3   1      876.03     1028.73     10.83 o 
   0   3   1      229.47      281.46      9.90 o 
   1   3   1      260.44      291.43      5.75 o 
   2   3   1       33.65       25.32      2.34 o 
   3   3   1       40.67       41.35      3.12 o 
   4   3   1       21.86       19.55      2.64 o 
   5   3   1       10.71       10.66      2.85 o 
  -5   4   1        1.33        0.58      1.80 o 
  -4   4   1        4.03        4.81      1.95 o 
  -3   4   1       14.03       16.38      2.64 o 
  -2   4   1       47.56       55.45      3.48 o 
  -1   4   1      210.62      195.54      5.80 o 
   0   4   1        2.85        3.38      1.65 o 
   1   4   1        6.18        5.11      1.56 o 
   2   4   1       72.22       80.40      3.97 o 
   3   4   1        6.59        1.93      1.97 o 
   4   4   1       19.65       18.44      2.59 o 
   5   4   1        0.12        0.32      1.61 o 
  -5   5   1        4.27        7.24      1.90 o 
  -4   5   1        8.56       10.58      2.39 o 
  -3   5   1        0.46        0.49      1.40 o 
  -2   5   1        6.16        5.10      1.45 o 
  -1   5   1       34.99       38.42      2.90 o 
   0   5   1      172.66      190.62      4.18 o 
   1   5   1       17.46       17.94      2.13 o 
   2   5   1       24.85       18.71      2.57 o 
   3   5   1       24.41       25.59      2.94 o 
   4   5   1       11.48        9.97      2.45 o 
   5   5   1       12.69       11.55      3.06 o 
  -5   6   1        9.53       10.38      2.58 o 
  -4   6   1        0.04        1.71      1.71 o 
  -3   6   1       10.37        4.79      2.25 o 
  -2   6   1        1.01        1.36      1.36 o 
  -1   6   1      212.83      218.22      7.19 o 
   0   6   1      467.13      501.25      7.27 o 
   1   6   1      436.02      498.70     10.65 o 
   2   6   1        0.46        1.28      1.28 o 
   3   6   1       31.02       31.41      3.71 o 
   4   6   1        0.73        1.60      1.53 o 
   5   6   1        0.10        0.00      2.00 o 
  -4   7   1       17.99       19.58      2.80 o 
  -3   7   1        0.72        1.30      1.68 o 
  -2   7   1        0.93        3.56      1.35 o 
  -1   7   1      125.18      138.36      5.98 o 
   0   7   1        0.51        0.05      1.47 o 
   1   7   1       13.03       16.74      2.40 o 
   2   7   1       27.77       27.37      3.12 o 
   3   7   1      156.32      154.17      7.60 o 
   4   7   1        2.95        2.10      1.93 o 
   5   7   1        6.80        6.54      2.27 o 
  -4   8   1        0.68        2.97      1.13 o 
  -3   8   1       13.20       12.97      2.57 o 
  -2   8   1       11.51       17.83      3.03 o 
  -1   8   1        0.01        0.74      1.51 o 
   0   8   1       70.49       75.32      5.09 o 
   1   8   1       21.11       24.89      3.33 o 
   2   8   1      119.44      109.15      6.65 o 
   3   8   1       58.62       52.32      5.11 o 
   4   8   1        0.12        1.92      1.87 o 
   5   8   1       15.70       14.62      3.29 o 
  -3   9   1        0.75        0.55      2.27 o 
  -2   9   1        0.00        1.47      1.47 o 
  -1   9   1       71.91       58.63      5.16 o 
   0   9   1        3.98        5.65      1.63 o 
   1   9   1       22.36       26.28      3.53 o 
   2   9   1      181.66      174.01      8.88 o 
   3   9   1       31.80       38.97      4.33 o 
   4   9   1       19.86       17.64      4.26 o 
  -3  10   1        0.26        2.14      1.50 o 
  -2  10   1       21.67       21.52      2.74 o 
  -1  10   1        4.05        4.35      1.95 o 
   0  10   1        0.10        1.43      1.73 o 
   1  10   1        8.21        8.98      3.17 o 
   2  10   1       33.30       31.53      4.71 o 
   3  10   1        0.95        0.00      2.35 o 
   4  10   1        0.08        1.35      1.76 o 
  -2  11   1        0.05        0.55      1.43 o 
  -1  11   1        3.63        2.42      1.86 o 
   0  11   1        1.80        1.64      1.14 o 
   1  11   1        1.35        3.37      2.38 o 
   2  11   1       15.37       20.99      3.63 o 
   3  11   1        0.01        1.41      2.46 o 
  -1  12   1        2.67        2.76      1.91 o 
   0  12   1        2.97        0.87      1.67 o 
   1  12   1        6.55        7.77      2.70 o 
   2  12   1        6.09        3.37      3.60 o 
  -2 -11   2        0.95        3.92      2.49 o 
  -1 -11   2        4.10        5.19      2.36 o 
   0 -11   2        3.72        1.77      2.55 o 
   1 -11   2        0.70        3.09      1.98 o 
  -3 -10   2        1.65        2.12      2.51 o 
  -2 -10   2        0.60        2.34      2.34 o 
  -1 -10   2       25.59       28.02      4.54 o 
   0 -10   2        8.64        5.26      1.75 o 
   1 -10   2        1.69        3.01      2.24 o 
   2 -10   2        2.91        1.92      1.92 o 
  -3  -9   2        2.09        1.03      3.20 o 
  -2  -9   2        7.84        8.20      3.01 o 
  -1  -9   2       59.48       67.87      5.86 o 
   0  -9   2        2.62        4.24      1.55 o 
   1  -9   2        5.00        3.43      1.84 o 
   2  -9   2        3.90        5.26      1.98 o 
   3  -9   2        3.84        6.99      1.97 o 
  -4  -8   2        0.01        2.23      3.15 o 
  -3  -8   2        0.10        0.94      2.19 o 
  -2  -8   2       19.89       15.10      3.98 o 
  -1  -8   2        0.82        3.35      1.76 o 
   0  -8   2       51.37       51.95      3.25 o 
   1  -8   2       65.41       74.41      5.29 o 
   2  -8   2        1.16        2.03      1.75 o 
   3  -8   2        1.93        0.60      1.75 o 
  -4  -7   2        2.65        5.66      3.26 o 
  -3  -7   2       16.02       22.45      3.36 o 
  -2  -7   2        0.94        0.69      1.95 o 
  -1  -7   2       17.99       23.27      3.35 o 
   0  -7   2       27.59       23.55      2.14 o 
   1  -7   2       40.69       37.32      3.62 o 
   2  -7   2       57.01       57.67      4.48 o 
   3  -7   2       42.61       43.05      4.16 o 
   4  -7   2        1.03        4.32      1.66 o 
  -5  -6   2        0.96        6.72      2.72 o 
  -4  -6   2        9.21        6.96      2.41 o 
  -3  -6   2       10.20       13.54      3.00 o 
  -2  -6   2        4.00        1.75      1.75 o 
  -1  -6   2       52.57       56.22      4.04 o 
   0  -6   2       26.15       23.68      1.91 o 
   1  -6   2      104.00       99.38      5.16 o 
   2  -6   2      232.40      246.17      8.53 o 
   3  -6   2        2.52        3.40      1.82 o 
   4  -6   2        3.32        5.08      1.19 o 
  -5  -5   2        1.57        6.23      3.12 o 
  -4  -5   2       42.45       42.63      5.00 o 
  -3  -5   2       20.92       14.62      3.16 o 
  -2  -5   2       90.69       96.77      5.66 o 
  -1  -5   2       73.93       77.30      4.56 o 
   0  -5   2        7.98        6.10      1.42 o 
   1  -5   2      188.10      210.65      6.99 o 
   2  -5   2        0.00        1.01      1.33 o 
   3  -5   2      115.07      131.84      6.47 o 
   4  -5   2        3.01        0.28      1.52 o 
   5  -5   2        0.10        1.67      1.67 o 
  -5  -4   2       57.02       56.93      6.84 o 
  -4  -4   2        0.58        0.77      2.17 o 
  -3  -4   2       79.36       82.69      5.23 o 
  -2  -4   2      183.89      205.53      7.02 o 
  -1  -4   2       30.22       29.06      2.56 o 
   0  -4   2      359.26      384.92      9.13 o 
   1  -4   2       82.08       78.43      4.02 o 
   2  -4   2      307.34      284.01      8.18 o 
   3  -4   2       13.41       14.08      2.12 o 
   4  -4   2        1.01        2.31      0.98 o 
   5  -4   2        6.55        4.47      2.34 o 
  -5  -3   2        5.06        5.32      3.27 o 
  -4  -3   2        7.74        3.72      2.71 o 
  -3  -3   2       13.56       17.74      2.46 o 
  -2  -3   2        6.94        9.41      1.64 o 
  -1  -3   2       28.66       27.29      2.20 o 
   0  -3   2       77.56       71.49      2.31 o 
   1  -3   2      965.42     1016.05     12.04 o 
   2  -3   2      168.65      163.00      5.97 o 
   3  -3   2        0.55        2.96      1.24 o 
   4  -3   2        7.68        9.46      2.09 o 
   5  -3   2        4.85        7.41      1.72 o 
  -5  -2   2       11.39        9.71      4.10 o 
  -4  -2   2        0.34        0.93      1.96 o 
  -3  -2   2       59.88       54.74      3.97 o 
  -2  -2   2      170.41      157.49      5.41 o 
  -1  -2   2      250.17      214.13      5.35 o 
   0  -2   2     2528.07     2008.34   1314.69 o 
   1  -2   2      804.73      877.91     10.54 o 
   2  -2   2      498.80      521.39      9.76 o 
   3  -2   2       17.20       19.41      2.37 o 
   4  -2   2        2.80        3.53      1.36 o 
   5  -2   2        2.30        1.62      1.62 o 
  -5  -1   2        0.76        0.41      2.83 o 
  -4  -1   2       10.47       12.99      2.96 o 
  -3  -1   2      194.97      187.00      7.08 o 
  -2  -1   2       46.70       55.81      3.03 o 
  -1  -1   2      298.43      288.30      5.22 o 
   0  -1   2       12.98       16.74      1.02 o 
   1  -1   2      966.57      888.26      1.04 o 
   2  -1   2       18.87       12.81      2.00 o 
   3  -1   2       26.43       17.75      2.83 o 
   4  -1   2        0.14        0.27      0.93 o 
   5  -1   2       22.25       21.27      3.32 o 
  -5   0   2       21.12       20.40      4.38 o 
  -4   0   2        0.33        2.15      1.34 o 
  -3   0   2        0.16        1.26      1.01 o 
  -2   0   2      335.62      351.58      7.49 o 
  -1   0   2      969.62      905.95      8.83 o 
   0   0   2      779.78      919.91      6.65 o 
   1   0   2     1659.32     1595.78      9.58 o 
   2   0   2      709.41      666.77      4.47 o 
   3   0   2      137.09      126.81      4.01 o 
   4   0   2        0.11        3.49      3.49 o 
   5   0   2       43.43       35.60      6.06 o 
  -5   1   2        0.96        1.85      1.96 o 
  -4   1   2        1.06        0.85      1.86 o 
  -3   1   2       75.50       71.44      4.30 o 
  -2   1   2        0.74        1.65      0.82 o 
  -1   1   2      265.00      253.67      4.51 o 
   0   1   2      686.70      703.22     28.12 o 
   1   1   2     1472.52     1372.84     10.34 o 
   2   1   2       75.78       73.51      3.45 o 
   3   1   2        3.13        1.70      1.14 o 
   4   1   2       46.29       42.56      3.55 o 
   5   1   2        2.98        5.10      1.45 o 
   6   1   2        0.84        0.61      1.81 o 
  -5   2   2        4.91        5.66      1.73 o 
  -4   2   2        1.63        1.25      1.49 o 
  -3   2   2       34.00       27.30      2.60 o 
  -2   2   2       31.10       24.24      2.14 o 
  -1   2   2      581.83      566.98      7.04 o 
   0   2   2      269.82      239.53     16.84 o 
   1   2   2     2061.62     1949.96     12.65 o 
   2   2   2       99.33       86.88      3.55 o 
   3   2   2      123.43      140.12      5.38 o 
   4   2   2       97.06      106.54      5.72 o 
   5   2   2        2.71        5.43      1.89 o 
   6   2   2        4.08        1.31      2.38 o 
  -5   3   2        0.37        1.75      1.59 o 
  -4   3   2        1.12        1.26      1.59 o 
  -3   3   2      141.35      135.14      5.74 o 
  -2   3   2       51.41       48.84      3.10 o 
  -1   3   2       64.83       49.24      2.59 o 
   0   3   2      104.02      111.84      6.75 o 
   1   3   2      345.31      390.58      6.51 o 
   2   3   2       21.85       21.47      2.08 o 
   3   3   2      230.36      251.05      7.86 o 
   4   3   2       36.27       42.97      3.85 o 
   5   3   2        0.13        0.34      1.42 o 
   6   3   2        1.54        1.30      1.92 o 
  -5   4   2       33.80       39.55      3.76 o 
  -4   4   2       17.78       23.16      2.71 o 
  -3   4   2        1.04        1.07      1.19 o 
  -2   4   2       18.69       18.04      2.17 o 
  -1   4   2       24.76       17.61      1.97 o 
   0   4   2     3673.64     3443.81     62.68 o 
   1   4   2      254.80      276.27      6.69 o 
   2   4   2        7.91        6.55      1.71 o 
   3   4   2      333.55      335.68      9.59 o 
   4   4   2       48.93       47.82      4.38 o 
   5   4   2        3.41        1.97      1.59 o 
  -5   5   2        0.10        0.60      1.99 o 
  -4   5   2        9.53       11.29      2.46 o 
  -3   5   2        3.73        2.17      1.60 o 
  -2   5   2       18.13       19.36      2.31 o 
  -1   5   2      299.11      343.09      7.97 o 
   0   5   2     1687.20     1754.49     38.77 o 
   1   5   2       22.96       21.26      2.16 o 
   2   5   2        5.21        5.68      1.49 o 
   3   5   2       29.75       36.49      3.17 o 
   4   5   2       61.47       71.08      5.19 o 
   5   5   2        0.75        2.03      2.18 o 
  -5   6   2        6.19        6.84      1.90 o 
  -4   6   2        0.00        2.02      2.02 o 
  -3   6   2        8.41        4.16      2.08 o 
  -2   6   2       13.54       13.70      2.27 o 
  -1   6   2       74.15       69.99      4.25 o 
   0   6   2      263.21      267.72      9.02 o 
   1   6   2      212.06      220.77      7.09 o 
   2   6   2      220.31      213.61      7.68 o 
   3   6   2      106.12      107.48      6.10 o 
   4   6   2        6.02        2.81      2.35 o 
   5   6   2       29.03       35.52      3.93 o 
  -4   7   2       10.82       13.72      3.08 o 
  -3   7   2       16.97       21.32      3.03 o 
  -2   7   2       37.13       35.92      3.44 o 
  -1   7   2       27.92       26.73      3.12 o 
   0   7   2      185.59      195.94      4.95 o 
   1   7   2       50.88       57.17      3.92 o 
   2   7   2       18.77       12.46      2.46 o 
   3   7   2      199.36      179.63      8.01 o 
   4   7   2       43.89       47.91      4.88 o 
   5   7   2        0.43        1.85      2.22 o 
  -4   8   2        1.99        0.29      2.14 o 
  -3   8   2       10.46       11.47      2.20 o 
  -2   8   2       11.66        8.50      2.86 o 
  -1   8   2       17.59       17.58      2.75 o 
   0   8   2       94.06       94.08      9.62 o 
   1   8   2       20.47       24.64      3.10 o 
   2   8   2      289.18      306.17     10.07 o 
   3   8   2      142.45      144.49      7.69 o 
   4   8   2        0.68        1.08      2.11 o 
   5   8   2        0.50        0.75      2.04 o 
  -4   9   2        0.57        3.66      1.22 o 
  -3   9   2        0.37        0.60      1.80 o 
  -2   9   2        4.39        5.65      1.87 o 
  -1   9   2      161.06      153.96      7.25 o 
   0   9   2        0.14        0.08      1.25 o 
   1   9   2        0.35        3.08      1.95 o 
   2   9   2       68.69       62.53      5.26 o 
   3   9   2       50.93       44.46      4.29 o 
   4   9   2        4.67        3.13      3.09 o 
  -3  10   2        0.57        1.41      1.41 o 
  -2  10   2       25.48       25.33      3.34 o 
  -1  10   2        0.36        2.38      1.32 o 
   0  10   2        4.78        3.44      3.30 o 
   1  10   2       17.24       17.46      3.62 o 
   2  10   2        3.71        2.25      2.43 o 
   3  10   2       25.93       23.63      4.15 o 
   4  10   2        0.81        2.51      2.51 o 
  -2  11   2        0.23        0.60      1.69 o 
  -1  11   2        0.05        2.84      1.44 o 
   0  11   2        1.50        0.44      1.38 o 
   1  11   2        3.24        1.17      2.87 o 
   2  11   2       25.73       30.15      4.38 o 
   3  11   2        2.65        6.55      3.12 o 
  -2  12   2        0.53        0.58      1.84 o 
  -1  12   2        0.73        2.25      1.78 o 
   0  12   2        2.43        6.87      1.60 o 
   1  12   2       11.51       18.87      3.73 o 
   2  12   2       20.07       16.88      3.57 o 
   3  12   2       38.00       38.57      5.79 o 
   0  13   2        0.07        1.05      1.45 o 
   1  13   2        0.09        0.94      2.44 o 
  -1 -11   3        1.32        0.00      2.87 o 
   0 -11   3        4.70        2.52      3.47 o 
  -2 -10   3        2.53        0.00      2.71 o 
  -1 -10   3        2.40        2.57      2.09 o 
   0 -10   3        6.81        4.91      1.72 o 
   1 -10   3        0.36        3.05      1.78 o 
   2 -10   3        0.01        2.60      1.83 o 
  -3  -9   3        0.21        1.63      2.84 o 
  -2  -9   3        0.70        0.95      2.64 o 
  -1  -9   3       11.17        8.87      3.20 o 
   0  -9   3        0.30        0.29      1.38 o 
   1  -9   3        0.71        2.58      1.65 o 
   2  -9   3        4.86        6.67      2.27 o 
   3  -9   3        1.36        1.22      2.40 o 
  -4  -8   3        4.78        7.83      3.67 o 
  -3  -8   3        1.18        0.49      3.13 o 
  -2  -8   3        0.40        1.26      2.23 o 
  -1  -8   3        0.00        0.74      2.10 o 
   0  -8   3        0.05        0.16      1.28 o 
   1  -8   3        2.02        1.48      2.15 o 
   2  -8   3        9.76       13.76      2.49 o 
   3  -8   3        5.66       10.29      2.74 o 
  -4  -7   3        2.19        1.72      2.61 o 
  -3  -7   3        7.81       10.15      3.12 o 
  -2  -7   3       52.06       55.83      5.65 o 
  -1  -7   3        0.31        1.25      2.22 o 
   0  -7   3       23.67       25.13      2.35 o 
   1  -7   3        7.77        7.87      2.22 o 
   2  -7   3        2.85        1.37      2.21 o 
   3  -7   3        4.45        8.34      2.19 o 
   4  -7   3        0.05        0.59      1.83 o 
  -4  -6   3        1.87        2.58      2.80 o 
  -3  -6   3      160.22      181.54      9.42 o 
  -2  -6   3        0.43        1.95      1.61 o 
  -1  -6   3      102.77      116.67      6.14 o 
   0  -6   3        2.97        2.21      1.50 o 
   1  -6   3       67.53       63.53      4.51 o 
   2  -6   3        0.67        0.74      1.74 o 
   3  -6   3        0.45        0.00      2.17 o 
   4  -6   3        3.30        5.94      2.04 o 
  -5  -5   3        1.52        2.26      3.90 o 
  -4  -5   3       65.53       56.66      6.29 o 
  -3  -5   3       96.27      104.23      6.39 o 
  -2  -5   3        1.54        0.56      1.40 o 
  -1  -5   3      202.43      198.94      7.16 o 
   0  -5   3       11.86       12.35      1.47 o 
   1  -5   3        0.35        0.38      1.13 o 
   2  -5   3      149.13      129.78      1.46 o 
   3  -5   3       21.93       25.42      3.47 o 
   4  -5   3        3.31        4.37      1.86 o 
  -5  -4   3        7.13       13.78      3.53 o 
  -4  -4   3       13.36       15.61      4.04 o 
  -3  -4   3        6.29        3.46      2.54 o 
  -2  -4   3       68.17       65.09      4.50 o 
  -1  -4   3       22.88       22.89      2.32 o 
   0  -4   3       79.90       77.11      2.84 o 
   1  -4   3       61.17       66.99      4.00 o 
   2  -4   3      104.73      108.79      5.53 o 
   3  -4   3        2.20        3.20      1.40 o 
   4  -4   3        0.78        1.83      1.15 o 
   5  -4   3        1.30        4.62      1.76 o 
  -5  -3   3       10.63        9.85      2.77 o 
  -4  -3   3       31.73       31.43      4.47 o 
  -3  -3   3       11.57        9.77      2.53 o 
  -2  -3   3        5.17        9.69      1.79 o 
  -1  -3   3        0.05        0.16      0.82 o 
   0  -3   3      162.43      103.51     87.06 o 
   1  -3   3       33.72       27.88      1.13 o 
   2  -3   3      202.20      170.12      6.31 o 
   3  -3   3        1.03        0.86      1.47 o 
   4  -3   3       16.03       14.30      2.54 o 
   5  -3   3        2.66        7.67      2.09 o 
  -5  -2   3        0.01        1.39      2.66 o 
  -4  -2   3        0.84        1.05      2.24 o 
  -3  -2   3      149.06      138.54      6.86 o 
  -2  -2   3      141.75      125.85      5.28 o 
  -1  -2   3        3.31        1.58      0.85 o 
   0  -2   3       22.62       26.38      1.66 o 
   1  -2   3       76.96       80.50      3.98 o 
   2  -2   3        0.60        1.46      1.12 o 
   3  -2   3       13.78        8.63      2.11 o 
   4  -2   3        7.49        5.71      2.14 o 
   5  -2   3        0.03        1.17      1.79 o 
  -5  -1   3       12.08       18.86      3.47 o 
  -4  -1   3      485.47      461.57     14.66 o 
  -3  -1   3        2.02        5.30      1.50 o 
  -2  -1   3      255.24      221.63      6.67 o 
  -1  -1   3       49.60       45.04      2.64 o 
   0  -1   3      320.03      347.63      6.03 o 
   1  -1   3      474.27      494.52     10.11 o 
   2  -1   3      110.97      102.17      3.40 o 
   3  -1   3        0.21        0.54      1.50 o 
   4  -1   3        0.20        0.35      1.96 o 
   5  -1   3        5.95        3.89      3.43 o 
  -5   0   3       17.41       19.16      3.73 o 
  -4   0   3        8.35        9.99      3.03 o 
  -3   0   3       52.64       47.48      4.34 o 
  -2   0   3      478.70      509.98      8.88 o 
  -1   0   3      122.40      119.08      4.00 o 
   0   0   3      112.47       63.31     57.70 o 
   1   0   3     1082.78     1217.72     13.24 o 
   2   0   3        9.32        7.94      1.47 o 
   3   0   3       53.90       41.68      2.59 o 
   4   0   3        8.61        5.85      2.54 o 
   5   0   3        2.78        0.72      3.53 o 
  -5   1   3        9.70       12.91      3.02 o 
  -4   1   3       46.37       48.82      4.87 o 
  -3   1   3      122.95      117.78      5.80 o 
  -2   1   3      218.04      182.66      5.70 o 
  -1   1   3      241.05      218.17      5.01 o 
   0   1   3      357.36      380.04      3.69 o 
   1   1   3      534.59      544.37      7.46 o 
   2   1   3       22.89       18.94      1.62 o 
   3   1   3       24.10       25.29      2.12 o 
   4   1   3        0.32        1.87      1.98 o 
   5   1   3        0.01        3.07      3.07 o 
  -5   2   3        4.59        5.09      2.22 o 
  -4   2   3        3.20        1.15      2.20 o 
  -3   2   3       42.13       39.19      3.48 o 
  -2   2   3       68.24       58.62      3.22 o 
  -1   2   3      558.37      604.20      7.75 o 
   0   2   3      120.52      110.08      4.01 o 
   1   2   3       24.17       23.93      1.76 o 
   2   2   3        2.19        2.58      1.05 o 
   3   2   3       33.60       25.59      2.48 o 
   4   2   3        5.11        3.25      1.46 o 
   5   2   3        9.10        8.15      1.92 o 
   6   2   3        0.97        3.16      1.71 o 
  -5   3   3        2.00        2.00      2.31 o 
  -4   3   3        3.99        5.53      2.19 o 
  -3   3   3        4.55        5.45      1.40 o 
  -2   3   3       72.91       62.66      3.50 o 
  -1   3   3        3.16        3.12      0.92 o 
   0   3   3      220.16      219.46     17.91 o 
   1   3   3      427.21      468.81      6.94 o 
   2   3   3      694.60      702.02     10.01 o 
   3   3   3        0.00        0.19      1.27 o 
   4   3   3        0.46        0.49      1.27 o 
   5   3   3        1.22        1.23      1.79 o 
   6   3   3        3.99        1.95      1.78 o 
  -5   4   3        4.85        9.03      2.32 o 
  -4   4   3        1.98        0.00      1.84 o 
  -3   4   3        7.50        5.59      1.55 o 
  -2   4   3        0.43        2.22      1.13 o 
  -1   4   3       15.52       16.26      1.86 o 
   0   4   3      435.01      499.00      6.28 o 
   1   4   3      323.88      331.30      7.18 o 
   2   4   3      154.69      158.67      5.60 o 
   3   4   3        7.05        9.33      1.62 o 
   4   4   3        4.66        5.63      1.87 o 
   5   4   3       11.95       13.78      3.16 o 
  -5   5   3        6.11        8.32      2.26 o 
  -4   5   3       11.31       16.18      2.61 o 
  -3   5   3        0.15        0.50      1.43 o 
  -2   5   3        1.14        1.37      1.09 o 
  -1   5   3       19.98       19.19      2.14 o 
   0   5   3       25.27       28.78      1.70 o 
   1   5   3       12.97       19.04      2.02 o 
   2   5   3       61.24       64.78      3.84 o 
   3   5   3        0.13        1.47      0.85 o 
   4   5   3        3.40        3.92      2.14 o 
   5   5   3       13.77       15.80      3.16 o 
  -5   6   3       16.74       19.05      3.29 o 
  -4   6   3       15.13       20.36      3.03 o 
  -3   6   3        2.50        2.68      1.71 o 
  -2   6   3        1.30        1.11      1.65 o 
  -1   6   3        0.06        1.18      1.35 o 
   0   6   3      204.61      218.65      5.90 o 
   1   6   3      233.72      240.00      7.32 o 
   2   6   3       11.43       13.99      1.90 o 
   3   6   3       47.14       46.18      4.00 o 
   4   6   3       48.99       58.00      4.66 o 
   5   6   3       21.51       25.62      3.62 o 
  -4   7   3       27.87       26.61      3.81 o 
  -3   7   3       12.06       14.17      2.68 o 
  -2   7   3        8.02        9.06      2.30 o 
  -1   7   3        0.80        1.35      1.35 o 
   0   7   3       64.93       65.24      2.97 o 
   1   7   3      134.70      151.73      6.39 o 
   2   7   3       12.67       14.20      2.15 o 
   3   7   3        9.11        8.15      2.52 o 
   4   7   3       80.65       83.49      6.28 o 
   5   7   3       10.62        6.66      3.02 o 
  -4   8   3        3.81        3.48      2.03 o 
  -3   8   3        5.43        3.67      2.24 o 
  -2   8   3       34.44       37.39      4.02 o 
  -1   8   3        1.54        0.77      1.46 o 
   0   8   3      381.66      412.15     11.70 o 
   1   8   3      106.04      112.97      5.94 o 
   2   8   3       47.46       47.88      4.11 o 
   3   8   3        6.89       12.83      2.29 o 
   4   8   3       29.18       28.47      3.77 o 
   5   8   3        6.74        4.95      2.31 o 
  -4   9   3        4.24        2.78      2.05 o 
  -3   9   3       47.39       44.69      4.25 o 
  -2   9   3       20.08       12.21      2.89 o 
  -1   9   3       51.47       44.50      4.18 o 
   0   9   3        6.30        5.40      2.14 o 
   1   9   3       14.41       19.44      3.41 o 
   2   9   3        5.09        1.59      2.48 o 
   3   9   3        4.54        2.47      3.00 o 
   4   9   3       28.62       29.11      4.07 o 
  -3  10   3        2.43        1.86      1.52 o 
  -2  10   3        0.07        1.55      1.51 o 
  -1  10   3        0.11        0.60      1.96 o 
   0  10   3        7.11        6.82      1.76 o 
   1  10   3       21.55       20.51      3.78 o 
   2  10   3        2.98        7.62      2.57 o 
   3  10   3       34.56       32.04      4.43 o 
   4  10   3        4.05        5.68      1.80 o 
  -3  11   3        0.05        1.49      1.44 o 
  -2  11   3        8.77       11.14      2.33 o 
  -1  11   3        5.34        4.28      1.84 o 
   0  11   3       15.77       10.32      3.82 o 
   1  11   3        2.01        6.24      2.27 o 
   2  11   3       29.47       23.74      3.70 o 
   3  11   3       19.80       19.26      3.94 o 
   4  11   3       11.91        5.91      3.33 o 
  -2  12   3        3.52        2.81      1.42 o 
  -1  12   3        2.98        0.68      2.23 o 
   0  12   3        3.74        5.11      1.84 o 
   1  12   3        2.07        0.41      2.53 o 
   2  12   3        1.80        4.40      2.56 o 
   3  12   3        7.20        4.87      3.58 o 
  -1  13   3        3.15        3.66      1.96 o 
   0  13   3       10.75        9.94      1.88 o 
   1  13   3        1.70        1.39      2.08 o 
   2  13   3        5.84        3.27      3.27 o 
  -1 -10   4        0.05        0.87      2.50 o 
   0 -10   4        3.91        5.13      1.63 o 
   1 -10   4        4.60        1.04      2.29 o 
  -2  -9   4        1.71        0.50      2.77 o 
  -1  -9   4        5.90        7.23      3.08 o 
   0  -9   4        2.39        0.01      1.20 o 
   1  -9   4        0.00        2.67      1.23 o 
   2  -9   4        0.08        0.00      1.57 o 
  -3  -8   4        3.25        0.55      3.38 o 
  -2  -8   4        0.24        2.04      2.04 o 
  -1  -8   4        2.79        0.00      2.35 o 
   0  -8   4        7.02        6.88      2.08 o 
   1  -8   4        2.19        2.15      1.86 o 
   2  -8   4        0.49        1.84      1.68 o 
   3  -8   4        5.95        6.70      2.67 o 
  -4  -7   4        0.58        1.25      3.80 o 
  -3  -7   4        0.11        0.00      2.80 o 
  -2  -7   4       82.73      101.64      7.96 o 
  -1  -7   4        0.55        2.40      1.71 o 
   0  -7   4       16.71       21.19      2.40 o 
   1  -7   4        0.26        1.69      1.69 o 
   2  -7   4        4.36        9.45      2.16 o 
   3  -7   4        3.19        2.37      1.97 o 
  -4  -6   4        1.79        6.86      3.39 o 
  -3  -6   4      161.61      158.01      9.75 o 
  -2  -6   4        0.13        1.10      2.09 o 
  -1  -6   4        1.27        4.18      1.68 o 
   0  -6   4       13.11       11.14      1.89 o 
   1  -6   4       15.09       14.37      2.64 o 
   2  -6   4       32.92       39.43      3.88 o 
   3  -6   4        9.92        6.95      1.54 o 
   4  -6   4        9.05       14.86      2.48 o 
  -4  -5   4       23.72       22.36      5.28 o 
  -3  -5   4        2.05        4.05      2.94 o 
  -2  -5   4      151.70      157.19      7.65 o 
  -1  -5   4      172.14      192.65      7.72 o 
   0  -5   4        1.24        0.03      1.52 o 
   1  -5   4        0.82        0.00      1.42 o 
   2  -5   4        4.92        5.92      2.03 o 
   3  -5   4      109.05       89.73      6.67 o 
   4  -5   4       11.26       12.28      2.60 o 
  -5  -4   4        8.94        9.19      3.06 o 
  -4  -4   4       11.31        8.04      3.21 o 
  -3  -4   4      186.27      189.03      8.92 o 
  -2  -4   4      106.03      106.89      5.96 o 
  -1  -4   4        4.09        3.68      1.37 o 
   0  -4   4        8.96        5.16      1.71 o 
   1  -4   4        8.92        7.14      0.93 o 
   2  -4   4      189.80      164.34      1.92 o 
   3  -4   4       76.20       82.67      5.28 o 
   4  -4   4        3.92        0.56      2.37 o 
   5  -4   4        1.35        2.76      1.62 o 
  -5  -3   4        7.60        6.41      3.95 o 
  -4  -3   4      130.92      155.78      9.30 o 
  -3  -3   4       26.60       27.15      3.14 o 
  -2  -3   4       23.75       24.46      3.03 o 
  -1  -3   4        5.93        4.78      1.04 o 
   0  -3   4        0.10        0.60      0.65 o 
   1  -3   4       41.68       38.61      3.44 o 
   2  -3   4      142.55      154.21      6.56 o 
   3  -3   4        8.14       10.09      2.75 o 
   4  -3   4        6.96        8.74      2.40 o 
   5  -3   4        0.70        0.88      1.68 o 
  -5  -2   4       52.69       51.91      6.98 o 
  -4  -2   4       93.65      103.47      7.39 o 
  -3  -2   4        0.94        0.56      1.97 o 
  -2  -2   4        7.27        8.33      1.61 o 
  -1  -2   4       11.11        9.46      1.52 o 
   0  -2   4        8.86        9.36      1.49 o 
   1  -2   4      712.21      649.52     12.97 o 
   2  -2   4       60.14       45.28      3.63 o 
   3  -2   4        7.75        6.91      1.85 o 
   4  -2   4        2.11        0.95      2.14 o 
   5  -2   4        1.85        3.06      2.30 o 
  -5  -1   4        0.22        1.47      2.20 o 
  -4  -1   4       19.67       24.29      3.81 o 
  -3  -1   4      193.86      168.24      7.68 o 
  -2  -1   4       89.57       87.07      4.50 o 
  -1  -1   4      596.69      719.34     10.05 o 
   0  -1   4       20.56       24.88      2.97 o 
   1  -1   4        0.88        0.51      1.27 o 
   2  -1   4        0.01        0.22      1.52 o 
   3  -1   4       85.47       81.86      4.50 o 
   4  -1   4        4.75        1.22      2.72 o 
   5  -1   4        0.88        1.85      1.85 o 
  -5   0   4        1.55        0.00      2.53 o 
  -4   0   4       17.54       16.04      4.02 o 
  -3   0   4        2.43        0.00      1.83 o 
  -2   0   4      840.55      837.05     12.29 o 
  -1   0   4      300.71      294.06      6.70 o 
   0   0   4       24.98       29.16      2.02 o 
   1   0   4      451.91      552.05      9.84 o 
   2   0   4      282.20      252.66      5.24 o 
   3   0   4       72.25       56.24      3.25 o 
   4   0   4        7.94        2.60      2.52 o 
   5   0   4        0.01        4.16      1.66 o 
  -5   1   4        0.98        0.46      3.08 o 
  -4   1   4       14.89       15.98      3.58 o 
  -3   1   4      456.85      434.07     11.37 o 
  -2   1   4      415.72      385.99      9.02 o 
  -1   1   4      182.87      177.75      4.99 o 
   0   1   4      426.11      446.58     10.03 o 
   1   1   4       12.85       11.96      1.40 o 
   2   1   4       40.27       33.21      1.83 o 
   3   1   4       52.59       44.87      3.50 o 
   4   1   4        2.33        1.80      2.40 o 
   5   1   4       17.14       12.52      4.95 o 
  -5   2   4        0.79        3.24      1.83 o 
  -4   2   4       14.44       13.77      2.65 o 
  -3   2   4       59.56       49.84      3.84 o 
  -2   2   4        7.21        5.88      1.34 o 
  -1   2   4       34.73       39.63      2.48 o 
   0   2   4       83.98       69.66      2.18 o 
   1   2   4       14.22       14.48      1.42 o 
   2   2   4      451.62      360.52      8.09 o 
   3   2   4        7.49        6.37      1.82 o 
   4   2   4        0.03        0.28      1.32 o 
   5   2   4       28.73       39.89      4.36 o 
  -5   3   4        0.91        1.14      2.36 o 
  -4   3   4       20.73       18.27      3.26 o 
  -3   3   4       16.68       18.54      2.52 o 
  -2   3   4        4.94        6.58      1.29 o 
  -1   3   4        0.57        0.65      0.81 o 
   0   3   4      191.00      192.06      6.50 o 
   1   3   4     1102.69     1137.03     11.27 o 
   2   3   4      251.21      253.42      6.39 o 
   3   3   4        4.04        1.44      1.36 o 
   4   3   4       45.29       46.68      3.66 o 
   5   3   4       16.72       19.27      2.98 o 
  -5   4   4       17.24       24.66      3.47 o 
  -4   4   4       52.55       38.79      4.30 o 
  -3   4   4       23.04       22.59      3.05 o 
  -2   4   4        0.15        1.09      1.09 o 
  -1   4   4      128.97      118.36      4.48 o 
   0   4   4      130.16      134.15      9.89 o 
   1   4   4     1034.93     1075.95     11.89 o 
   2   4   4      226.50      234.88      6.60 o 
   3   4   4       21.84       23.69      2.65 o 
   4   4   4       19.29       14.08      2.61 o 
   5   4   4      117.00      116.13      6.83 o 
  -5   5   4       25.15       22.33      3.53 o 
  -4   5   4        3.52        0.95      2.67 o 
  -3   5   4        2.17        0.52      1.61 o 
  -2   5   4        5.08        4.37      1.49 o 
  -1   5   4       20.18       24.05      2.14 o 
   0   5   4      156.95      157.96      3.83 o 
   1   5   4       60.43       62.93      3.64 o 
   2   5   4       42.39       48.17      3.56 o 
   3   5   4        6.24        6.58      1.58 o 
   4   5   4      192.88      208.29      8.55 o 
   5   5   4        9.72        5.46      2.99 o 
  -5   6   4        0.24        3.13      1.35 o 
  -4   6   4       65.26       75.65      5.54 o 
  -3   6   4        5.15        5.38      2.10 o 
  -2   6   4        5.87        7.26      1.43 o 
  -1   6   4      335.01      337.85      8.78 o 
   0   6   4       91.69       91.70      3.27 o 
   1   6   4      619.68      642.23     12.07 o 
   2   6   4       80.09       78.98      4.62 o 
   3   6   4       19.65       16.52      2.92 o 
   4   6   4      187.19      194.15      9.07 o 
   5   6   4        0.94        1.46      1.70 o 
  -4   7   4        9.79        6.81      2.81 o 
  -3   7   4       68.64       68.00      5.51 o 
  -2   7   4      127.58      130.10      6.44 o 
  -1   7   4      108.04       97.22      5.26 o 
   0   7   4       20.21       28.49      2.06 o 
   1   7   4      521.75      571.77     12.29 o 
   2   7   4       18.47       18.18      2.75 o 
   3   7   4      126.12      144.17      7.54 o 
   4   7   4       13.52       11.73      3.13 o 
   5   7   4        9.36        9.07      3.21 o 
  -4   8   4       45.19       55.34      5.04 o 
  -3   8   4       43.04       39.96      4.41 o 
  -2   8   4       66.29       56.77      5.07 o 
  -1   8   4       58.37       65.65      4.78 o 
   0   8   4      200.60      192.35      5.70 o 
   1   8   4      123.81      110.10      6.31 o 
   2   8   4      231.87      249.12      9.32 o 
   3   8   4      124.18      139.84      7.88 o 
   4   8   4       37.55       34.42      4.73 o 
   5   8   4        8.99        5.79      3.34 o 
  -4   9   4        4.43        3.69      1.63 o 
  -3   9   4        8.37        7.39      2.44 o 
  -2   9   4       35.53       35.96      4.14 o 
  -1   9   4        0.76        1.76      1.76 o 
   0   9   4       42.31       46.21      3.04 o 
   1   9   4      140.96      165.29      8.10 o 
   2   9   4       39.33       33.59      3.82 o 
   3   9   4       55.79       49.95      5.30 o 
   4   9   4      152.68      148.40      8.40 o 
   5   9   4        2.04        2.73      1.95 o 
  -3  10   4        0.51        0.00      1.66 o 
  -2  10   4       10.77        9.67      3.15 o 
  -1  10   4       21.79       18.44      3.86 o 
   0  10   4       68.59       63.39      5.89 o 
   1  10   4      100.43       96.70      7.08 o 
   2  10   4       37.85       37.85      4.55 o 
   3  10   4      203.52      168.62      9.34 o 
   4  10   4        2.16        0.41      2.23 o 
  -3  11   4        1.25        0.66      2.07 o 
  -2  11   4        0.05        1.71      1.89 o 
  -1  11   4        0.19        0.00      2.25 o 
   0  11   4        5.92        8.46      3.22 o 
   1  11   4        4.69        3.51      1.78 o 
   2  11   4        0.37        2.37      2.19 o 
   3  11   4        3.05        2.49      2.88 o 
   4  11   4        1.40        2.08      1.74 o 
  -2  12   4        2.04        1.37      1.97 o 
  -1  12   4        1.53        1.44      2.37 o 
   0  12   4        0.00        0.01      1.39 o 
   1  12   4        0.06        0.84      2.19 o 
   2  12   4       10.57        8.62      3.07 o 
   3  12   4        1.44        2.63      2.63 o 
  -1  13   4        2.02        4.63      1.54 o 
   0  13   4        2.09        3.80      1.59 o 
   1  13   4        0.23        2.73      3.13 o 
   2  13   4        0.03        0.89      2.14 o 
  -2  -9   5        7.41       13.61      4.14 o 
  -1  -9   5        2.87        2.18      2.10 o 
   0  -9   5        0.34        1.31      1.31 o 
   1  -9   5        0.93        2.02      1.82 o 
  -3  -8   5       19.00       24.79      4.59 o 
  -2  -8   5       47.30       54.65      6.12 o 
  -1  -8   5       24.67       18.62      4.36 o 
   0  -8   5        4.48        5.57      1.75 o 
   1  -8   5        3.49        0.31      1.78 o 
   2  -8   5        1.43        5.96      1.74 o 
  -3  -7   5       70.92       65.43      7.54 o 
  -2  -7   5       67.03       70.97      7.08 o 
  -1  -7   5        1.54        0.73      2.33 o 
   0  -7   5        1.58        2.71      1.39 o 
   1  -7   5        2.87        5.02      1.60 o 
   2  -7   5       10.61       16.68      2.94 o 
   3  -7   5        3.37        1.20      2.02 o 
  -4  -6   5       38.96       38.69      6.80 o 
  -3  -6   5       12.75       13.66      4.71 o 
  -2  -6   5        0.29        1.63      2.13 o 
  -1  -6   5       98.77      113.44      6.82 o 
   0  -6   5       47.40       45.97      2.79 o 
   1  -6   5        2.20        2.96      1.28 o 
   2  -6   5        2.65        4.73      1.51 o 
   3  -6   5        0.00        1.96      1.96 o 
   4  -6   5       12.13       16.65      3.28 o 
  -4  -5   5        4.21        1.13      4.53 o 
  -3  -5   5        1.11        0.00      2.49 o 
  -2  -5   5      118.52      126.53      7.52 o 
  -1  -5   5       89.03       90.21      6.15 o 
   0  -5   5       17.41       14.28      2.80 o 
   1  -5   5        0.19        0.23      0.86 o 
   2  -5   5        2.74        1.03      1.20 o 
   3  -5   5       12.93       11.09      2.59 o 
   4  -5   5        2.28        6.61      1.85 o 
  -4  -4   5       12.55       13.54      4.30 o 
  -3  -4   5       73.44       75.97      6.49 o 
  -2  -4   5        9.85       13.08      2.63 o 
  -1  -4   5       70.50       74.80      4.72 o 
   0  -4   5       22.77       23.40      1.93 o 
   1  -4   5       22.16       26.07      2.86 o 
   2  -4   5        0.07        0.97      1.12 o 
   3  -4   5        9.35       10.26      2.32 o 
   4  -4   5       17.96       23.91      3.62 o 
  -5  -3   5        0.18        4.00      2.49 o 
  -4  -3   5       31.56       37.27      4.56 o 
  -3  -3   5        2.46        2.17      2.17 o 
  -2  -3   5        9.73       10.11      1.90 o 
  -1  -3   5       64.09       61.87      4.06 o 
   0  -3   5        5.31        2.41      2.52 o 
   1  -3   5       16.32       15.46      2.55 o 
   2  -3   5        0.19        1.58      1.58 o 
   3  -3   5        0.21        1.48      1.48 o 
   4  -3   5        5.85        6.79      2.59 o 
   5  -3   5        7.13       10.65      2.75 o 
  -5  -2   5        0.29        0.00      3.25 o 
  -4  -2   5        3.71        3.18      3.18 o 
  -3  -2   5        2.27        2.66      1.86 o 
  -2  -2   5       91.61       91.39      5.28 o 
  -1  -2   5       18.52       22.78      2.25 o 
   0  -2   5       35.32       20.95     18.68 o 
   1  -2   5      251.24      301.46      8.74 o 
   2  -2   5       13.58       16.73      2.80 o 
   3  -2   5        4.32        2.66      2.24 o 
   4  -2   5       16.44       14.05      3.29 o 
   5  -2   5        3.17        1.15      2.52 o 
  -5  -1   5       14.78       19.54      4.41 o 
  -4  -1   5        4.19        2.10      2.71 o 
  -3  -1   5      548.78      610.28     14.59 o 
  -2  -1   5        4.94        4.71      1.60 o 
  -1  -1   5      518.47      553.77     10.47 o 
   0  -1   5        2.36        2.35      1.40 o 
   1  -1   5      155.42      196.81      7.03 o 
   2  -1   5      186.16      149.79      7.38 o 
   3  -1   5        1.61        1.34      1.34 o 
   4  -1   5        0.25        2.51      2.51 o 
   5  -1   5       11.26        4.96      3.57 o 
  -5   0   5        0.09        1.99      2.32 o 
  -4   0   5      100.94      107.97      8.31 o 
  -3   0   5       51.83       50.77      4.48 o 
  -2   0   5       16.83       20.72      2.46 o 
  -1   0   5       91.90      102.60      4.37 o 
   0   0   5        2.69        2.42      1.33 o 
   1   0   5      211.73      263.48      7.58 o 
   2   0   5      198.84      183.59      7.56 o 
   3   0   5        1.07        1.78      2.29 o 
   4   0   5       10.05       15.17      3.73 o 
   5   0   5        0.37        3.25      3.94 o 
  -5   1   5        0.03        0.47      2.57 o 
  -4   1   5       46.17       52.33      5.49 o 
  -3   1   5      370.10      354.19     10.99 o 
  -2   1   5      372.56      344.10      9.09 o 
  -1   1   5     1147.91     1246.74     13.43 o 
   0   1   5      657.07      659.15      6.33 o 
   1   1   5       55.84       66.19      3.59 o 
   2   1   5      410.77      373.21      9.85 o 
   3   1   5      115.54      109.07      3.18 o 
   4   1   5      132.56      118.19      6.40 o 
   5   1   5       13.89        6.46      5.18 o 
  -5   2   5       18.30       13.41      4.22 o 
  -4   2   5       10.38        7.00      2.87 o 
  -3   2   5      314.22      314.79     10.13 o 
  -2   2   5        0.56        0.98      1.32 o 
  -1   2   5     1223.79     1270.10     13.44 o 
   0   2   5      849.57      865.20     31.78 o 
   1   2   5       14.58       14.81      1.71 o 
   2   2   5      759.90      817.71     12.79 o 
   3   2   5      193.59      165.75      7.47 o 
   4   2   5        5.63        5.90      2.53 o 
   5   2   5       14.96       20.31      3.38 o 
  -5   3   5        1.44        2.13      2.29 o 
  -4   3   5      368.09      398.99     13.04 o 
  -3   3   5        0.62        1.87      1.79 o 
  -2   3   5      166.57      163.83      6.34 o 
  -1   3   5     1336.44     1375.30     14.37 o 
   0   3   5      293.59      257.60      4.43 o 
   1   3   5      773.40      785.85     10.21 o 
   2   3   5       32.43       33.33      2.67 o 
   3   3   5       37.41       38.86      2.97 o 
   4   3   5      164.52      176.78      7.54 o 
   5   3   5        5.35        5.02      2.26 o 
  -5   4   5       51.39       44.91      5.49 o 
  -4   4   5       76.01       72.67      6.13 o 
  -3   4   5       77.62       81.60      5.19 o 
  -2   4   5        0.08        0.21      1.15 o 
  -1   4   5       99.46       96.34      4.24 o 
   0   4   5      354.72      356.43      5.42 o 
   1   4   5      408.16      410.89      8.23 o 
   2   4   5      292.95      266.81      7.18 o 
   3   4   5       15.35       14.60      1.96 o 
   4   4   5       11.82       14.42      2.46 o 
   5   4   5       94.57       84.89      5.81 o 
  -5   5   5       11.91       13.02      2.96 o 
  -4   5   5       74.85       82.39      6.09 o 
  -3   5   5       45.46       43.66      4.09 o 
  -2   5   5       34.54       33.65      3.27 o 
  -1   5   5      418.35      439.08      9.71 o 
   0   5   5       89.33       99.56      3.69 o 
   1   5   5      928.21      965.26     12.69 o 
   2   5   5        1.53        4.67      1.21 o 
   3   5   5        0.49        0.92      1.00 o 
   4   5   5      187.38      171.39      7.86 o 
   5   5   5        2.95        4.36      2.19 o 
  -4   6   5       31.04       22.20      4.36 o 
  -3   6   5       12.35       12.65      2.48 o 
  -2   6   5      114.96      118.50      6.18 o 
  -1   6   5      218.79      215.70      7.48 o 
   0   6   5       78.07       80.15      4.43 o 
   1   6   5       33.35       41.79      3.43 o 
   2   6   5        8.74       10.55      2.15 o 
   3   6   5       29.65       26.92      3.21 o 
   4   6   5        8.07        4.37      2.68 o 
   5   6   5       11.31       12.58      2.57 o 
  -4   7   5        1.00        1.86      2.20 o 
  -3   7   5       56.06       72.10      5.28 o 
  -2   7   5      103.94       92.46      6.04 o 
  -1   7   5       40.23       44.00      3.75 o 
   0   7   5        3.13        4.04      1.14 o 
   1   7   5        5.32        9.09      1.94 o 
   2   7   5        6.37        6.14      1.65 o 
   3   7   5       17.61       15.13      2.97 o 
   4   7   5       47.17       44.84      4.92 o 
   5   7   5        0.31        0.00      1.83 o 
  -4   8   5        8.52        9.77      2.67 o 
  -3   8   5        5.80        5.24      2.33 o 
  -2   8   5        3.48        3.11      1.95 o 
  -1   8   5       26.51       23.04      2.97 o 
   0   8   5       16.79       21.24      1.93 o 
   1   8   5       99.91      108.13      6.10 o 
   2   8   5       39.47       37.97      4.07 o 
   3   8   5      204.72      216.23      9.30 o 
   4   8   5       24.31       15.62      4.18 o 
   5   8   5        6.86        9.82      2.57 o 
  -4   9   5        0.69        0.00      2.22 o 
  -3   9   5        3.31        2.90      2.58 o 
  -2   9   5       18.45       12.49      3.00 o 
  -1   9   5        0.06        1.80      1.80 o 
   0   9   5       27.47       23.53      2.51 o 
   1   9   5        8.09        8.12      2.35 o 
   2   9   5      152.64      143.61      7.87 o 
   3   9   5       12.76       10.83      2.95 o 
   4   9   5        2.09        1.59      2.66 o 
   5   9   5        0.87        1.20      2.29 o 
  -3  10   5       10.30        9.20      3.28 o 
  -2  10   5        0.14        1.08      2.25 o 
  -1  10   5        0.09        0.68      2.16 o 
   0  10   5       31.41       34.98      3.55 o 
   1  10   5       75.64       82.58      5.95 o 
   2  10   5        0.07        4.03      1.99 o 
   3  10   5       78.90       81.82      6.11 o 
   4  10   5        5.42        4.52      2.62 o 
  -3  11   5        1.10        1.45      2.24 o 
  -2  11   5       23.65       23.21      3.68 o 
  -1  11   5       41.17       30.04      4.20 o 
   0  11   5        8.91        8.03      2.15 o 
   1  11   5       17.75       15.37      3.80 o 
   2  11   5       54.43       53.38      5.76 o 
   3  11   5        1.22        3.34      2.13 o 
   4  11   5       41.07       28.16      4.95 o 
  -2  12   5       12.28       14.68      2.78 o 
  -1  12   5        0.07        1.86      1.86 o 
   0  12   5        1.27        1.30      1.30 o 
   1  12   5       68.41       71.65      6.20 o 
   2  12   5        6.89       12.94      2.57 o 
   3  12   5       20.08       14.34      3.77 o 
  -1  13   5        0.62        3.42      1.99 o 
   0  13   5       13.66       11.52      2.41 o 
   1  13   5        1.42        1.80      2.34 o 
   2  13   5        0.07        2.73      1.90 o 
  -1  -9   6        5.11        5.37      3.09 o 
   0  -9   6        3.34        3.52      2.78 o 
  -2  -8   6        0.75        2.60      3.09 o 
  -1  -8   6       12.88       14.27      4.31 o 
   0  -8   6        0.32        0.87      1.34 o 
   1  -8   6        0.01        0.57      1.08 o 
   2  -8   6        3.20        5.34      1.99 o 
  -3  -7   6        0.08        1.75      2.68 o 
  -2  -7   6       32.16       44.69      5.78 o 
  -1  -7   6        0.51        1.97      1.97 o 
   0  -7   6        0.23        2.88      2.05 o 
   1  -7   6        5.52        5.82      2.13 o 
   2  -7   6        0.16        1.53      1.81 o 
   3  -7   6        3.22        5.97      1.86 o 
  -3  -6   6       34.73       47.40      6.54 o 
  -2  -6   6       11.73       20.15      3.37 o 
  -1  -6   6        0.71        0.72      2.29 o 
   0  -6   6      112.72      104.77      7.54 o 
   1  -6   6        0.57        2.29      1.27 o 
   2  -6   6        4.14        1.91      1.91 o 
   3  -6   6        2.28        1.19      2.14 o 
  -4  -5   6       10.15        7.91      4.52 o 
  -3  -5   6        4.33        0.99      3.96 o 
  -2  -5   6        1.12        0.40      2.41 o 
  -1  -5   6       53.20       59.46      5.18 o 
   0  -5   6       10.16        6.93      8.35 o 
   1  -5   6       17.15       20.27      2.56 o 
   2  -5   6        2.34        6.08      1.88 o 
   3  -5   6        0.02        1.15      1.66 o 
   4  -5   6        0.15        0.87      1.34 o 
  -4  -4   6       30.94       39.06      6.58 o 
  -3  -4   6        7.06       10.05      2.42 o 
  -2  -4   6        6.56        4.61      1.96 o 
  -1  -4   6       16.16       12.77      2.99 o 
   0  -4   6      224.25      135.58    107.78 o 
   1  -4   6        6.27        5.42      1.34 o 
   2  -4   6        0.01        1.59      1.71 o 
   3  -4   6       12.23       13.89      2.82 o 
   4  -4   6        0.07        1.83      1.66 o 
  -4  -3   6        1.95        0.55      2.62 o 
  -3  -3   6        2.46        2.45      2.88 o 
  -2  -3   6        6.08        0.95      2.39 o 
  -1  -3   6      141.40      128.51      6.38 o 
   0  -3   6        2.98        2.00      0.93 o 
   1  -3   6        1.48        1.14      1.42 o 
   2  -3   6        1.50        1.82      1.69 o 
   3  -3   6        1.71        0.59      1.52 o 
   4  -3   6        1.05        3.62      1.56 o 
  -4  -2   6        1.08        0.96      1.38 o 
  -3  -2   6      105.70      103.74      7.04 o 
  -2  -2   6      104.92      105.23      5.98 o 
  -1  -2   6       27.77       23.58      2.97 o 
   0  -2   6       23.73        9.13      9.78 o 
   1  -2   6       25.29       29.94      3.27 o 
   2  -2   6       26.79       29.70      3.79 o 
   3  -2   6        3.38        3.81      2.45 o 
   4  -2   6        0.92        1.12      1.46 o 
   5  -2   6       10.42       11.76      2.72 o 
  -5  -1   6        2.08        7.08      3.57 o 
  -4  -1   6        2.05        2.68      0.80 o 
  -3  -1   6       98.43       88.30      6.47 o 
  -2  -1   6       38.01       37.45      3.74 o 
  -1  -1   6        6.07        7.43      1.77 o 
   0  -1   6       48.46       47.09      2.81 o 
   1  -1   6        8.89        8.71      1.95 o 
   2  -1   6        9.35        6.15      2.78 o 
   3  -1   6       27.38       26.77      3.30 o 
   4  -1   6       37.34       28.35      4.86 o 
   5  -1   6        0.16        3.47      2.49 o 
  -5   0   6        0.43        0.00      2.57 o 
  -4   0   6       35.38       26.91      4.58 o 
  -3   0   6       48.55       43.95      5.69 o 
  -2   0   6       37.73       38.60      3.66 o 
  -1   0   6        0.12        0.17      0.93 o 
   0   0   6      197.11      203.92      4.54 o 
   1   0   6       13.01       16.58      2.43 o 
   2   0   6      344.02      282.88     10.29 o 
   3   0   6      206.17      197.60      8.49 o 
   4   0   6       19.56       18.70      4.37 o 
   5   0   6       13.91        5.49      4.86 o 
  -5   1   6        0.00        4.54      1.52 o 
  -4   1   6        6.35       11.01      2.61 o 
  -3   1   6      101.21      102.22      6.73 o 
  -2   1   6       66.77       60.00      4.45 o 
  -1   1   6      280.64      312.26      8.06 o 
   0   1   6      321.55      306.38      5.24 o 
   1   1   6       61.78       72.34      4.15 o 
   2   1   6      116.18      143.83      6.71 o 
   3   1   6       10.91        9.98      2.27 o 
   4   1   6       54.16       50.89      4.96 o 
   5   1   6       27.99       13.89      4.79 o 
  -5   2   6        0.02        2.40      2.95 o 
  -4   2   6      139.72      145.05      8.91 o 
  -3   2   6      103.37      104.89      6.15 o 
  -2   2   6        6.56       10.11      2.11 o 
  -1   2   6      191.80      220.24      6.69 o 
   0   2   6      146.93      151.02      7.57 o 
   1   2   6       21.28       20.72      1.98 o 
   2   2   6        0.49        0.41      1.51 o 
   3   2   6       18.02       12.20      2.78 o 
   4   2   6      133.23      105.66      7.56 o 
   5   2   6        1.95        1.52      3.42 o 
  -5   3   6        8.23        9.72      2.88 o 
  -4   3   6      105.88      103.46      7.39 o 
  -3   3   6       29.21       25.94      3.77 o 
  -2   3   6       21.57       23.06      2.77 o 
  -1   3   6      426.52      443.70      9.73 o 
   0   3   6      579.19      613.50      6.82 o 
   1   3   6       15.70       15.19      1.81 o 
   2   3   6       32.11       33.32      2.63 o 
   3   3   6      106.51       94.31      5.81 o 
   4   3   6       50.30       54.76      4.82 o 
   5   3   6       70.66       89.42      6.70 o 
  -5   4   6       14.33       16.46      3.30 o 
  -4   4   6       25.39       30.21      4.07 o 
  -3   4   6      124.79      118.17      6.57 o 
  -2   4   6       10.54        8.83      2.09 o 
  -1   4   6      222.73      200.22      6.94 o 
   0   4   6       38.30       40.38      2.66 o 
   1   4   6        3.79        5.08      1.05 o 
   2   4   6      176.98      169.65      6.06 o 
   3   4   6        4.51        3.86      1.39 o 
   4   4   6      140.33      142.93      6.78 o 
   5   4   6       16.96       18.14      2.70 o 
  -4   5   6       14.87       19.70      3.78 o 
  -3   5   6       94.48       99.41      6.16 o 
  -2   5   6      271.25      246.27      8.66 o 
  -1   5   6      388.80      419.31      9.94 o 
   0   5   6        1.21        0.72      0.72 o 
   1   5   6      304.90      330.79      8.14 o 
   2   5   6       19.80       20.18      2.29 o 
   3   5   6       87.61       91.68      5.20 o 
   4   5   6        0.00        0.00      1.60 o 
   5   5   6        2.19        4.37      1.67 o 
  -4   6   6        5.39        6.85      3.08 o 
  -3   6   6       12.35       12.95      3.04 o 
  -2   6   6       86.55       86.83      5.50 o 
  -1   6   6        0.00        0.23      1.11 o 
   0   6   6      108.66       90.97      5.00 o 
   1   6   6        0.36        0.18      1.13 o 
   2   6   6       12.03       11.07      2.51 o 
   3   6   6        0.16        4.38      1.77 o 
   4   6   6       14.23       10.45      2.28 o 
   5   6   6        1.28        0.98      1.69 o 
  -4   7   6        3.88        2.85      2.48 o 
  -3   7   6        5.16        9.07      2.52 o 
  -2   7   6       54.60       56.51      4.65 o 
  -1   7   6       90.56       87.86      5.39 o 
   0   7   6       12.03        9.79      1.40 o 
   1   7   6       30.46       32.95      3.11 o 
   2   7   6      139.07      128.98      6.61 o 
   3   7   6       42.32       50.99      4.40 o 
   4   7   6       16.08       20.54      2.86 o 
   5   7   6        0.02        0.72      1.63 o 
  -4   8   6        0.61        1.65      2.40 o 
  -3   8   6        2.42        4.60      2.30 o 
  -2   8   6        9.73       11.73      2.95 o 
  -1   8   6       75.90       73.40      5.48 o 
   0   8   6       27.38       29.14      4.06 o 
   1   8   6      247.63      265.98      9.61 o 
   2   8   6        1.46        2.08      1.50 o 
   3   8   6       36.52       30.93      4.04 o 
   4   8   6       15.20       14.85      2.85 o 
   5   8   6       11.50       14.79      3.50 o 
  -3   9   6       14.02       16.31      3.87 o 
  -2   9   6       18.42       28.73      3.92 o 
  -1   9   6        3.46        2.66      2.51 o 
   0   9   6       29.52       32.72      5.91 o 
   1   9   6        0.00        0.31      1.73 o 
   2   9   6        4.49        2.73      2.23 o 
   3   9   6        3.10        0.75      3.35 o 
   4   9   6        0.14        0.00      1.69 o 
   5   9   6       17.78       22.65      3.34 o 
  -3  10   6        2.85        1.64      2.75 o 
  -2  10   6        1.27        1.56      2.05 o 
  -1  10   6      103.67      108.49      7.45 o 
   0  10   6        2.46        2.67      1.19 o 
   1  10   6       13.14       12.80      3.07 o 
   2  10   6       16.39       10.90      3.32 o 
   3  10   6       18.31       22.31      3.70 o 
   4  10   6      128.97      124.43      8.68 o 
  -3  11   6        1.69        2.38      2.16 o 
  -2  11   6       27.92       20.39      4.75 o 
  -1  11   6        1.83        3.14      2.60 o 
   0  11   6        0.06        0.20      1.28 o 
   1  11   6        0.97        3.03      3.03 o 
   2  11   6       75.75       89.50      6.78 o 
   3  11   6       24.30       30.50      4.73 o 
   4  11   6       30.07       15.87      4.07 o 
  -2  12   6       21.55       22.81      3.97 o 
  -1  12   6        2.73        1.61      2.38 o 
   0  12   6        0.67        0.83      2.19 o 
   1  12   6       23.95       25.46      4.26 o 
   2  12   6        3.69        6.15      2.25 o 
   3  12   6       46.74       52.60      5.49 o 
  -1  13   6        7.31        6.15      2.58 o 
   0  13   6       16.43        9.63      3.03 o 
   1  13   6        3.85        5.09      2.97 o 
   2  13   6        7.18        7.83      2.96 o 
   1  14   6        1.60        0.47      2.29 o 
  -1  -8   7        0.01        0.45      1.93 o 
   0  -8   7        6.59        5.82      1.65 o 
   1  -8   7        0.95        0.64      1.79 o 
  -2  -7   7        4.79        7.81      3.93 o 
  -1  -7   7       22.43       22.03      3.98 o 
   0  -7   7        0.19        1.64      1.74 o 
   1  -7   7        0.14        0.32      2.14 o 
   2  -7   7        0.43        2.76      1.41 o 
  -3  -6   7        0.02        1.74      3.37 o 
  -2  -6   7        3.89        8.26      3.12 o 
  -1  -6   7       18.10       16.93      4.23 o 
   0  -6   7       20.65       16.44      2.90 o 
   1  -6   7        0.58        1.50      1.50 o 
   2  -6   7        3.21        0.59      1.52 o 
   3  -6   7        0.90        0.61      1.68 o 
  -3  -5   7        0.21        1.09      3.18 o 
  -2  -5   7        8.38        7.97      2.88 o 
  -1  -5   7       87.29       88.72      6.48 o 
   0  -5   7        1.55        0.47      2.01 o 
   1  -5   7        6.02        3.36      1.54 o 
   2  -5   7        2.22        4.63      1.83 o 
   3  -5   7        0.15        3.27      1.24 o 
  -4  -4   7        0.47        1.83      3.14 o 
  -3  -4   7        2.45        4.56      3.15 o 
  -2  -4   7       89.36       92.73      6.98 o 
  -1  -4   7       11.19        9.31      2.34 o 
   0  -4   7        1.95        0.79      1.37 o 
   1  -4   7        8.23        4.51      1.81 o 
   2  -4   7        1.62        2.26      1.58 o 
   3  -4   7        0.59        0.60      1.78 o 
   4  -4   7        2.70        3.38      1.66 o 
  -4  -3   7        3.51        4.53      3.76 o 
  -3  -3   7       95.32      106.31      8.12 o 
  -2  -3   7      154.45      148.35      8.72 o 
  -1  -3   7       48.41       59.08      4.68 o 
   0  -3   7       23.35       19.93      1.94 o 
   1  -3   7        0.37        1.53      1.06 o 
   2  -3   7        3.52        3.38      1.92 o 
   3  -3   7        1.34        2.84      1.62 o 
   4  -3   7        0.05        2.69      1.50 o 
  -4  -2   7       14.21       19.08      4.14 o 
  -3  -2   7      119.72      119.16      7.71 o 
  -2  -2   7       21.24       22.14      3.28 o 
  -1  -2   7      126.58      134.66      6.60 o 
   0  -2   7       12.17        8.20      8.33 o 
   1  -2   7       22.79       29.80      3.23 o 
   2  -2   7        5.81        4.82      2.04 o 
   3  -2   7        8.23        8.35      2.48 o 
   4  -2   7       10.45       11.77      2.66 o 
  -4  -1   7       45.55       44.77      5.88 o 
  -3  -1   7        0.65        5.22      2.43 o 
  -2  -1   7      147.28      118.66      6.83 o 
  -1  -1   7      258.20      257.92      8.70 o 
   0  -1   7       61.30       57.60      3.04 o 
   1  -1   7       24.76       25.81      2.97 o 
   2  -1   7       12.50       13.98      2.72 o 
   3  -1   7       14.62        8.90      3.05 o 
   4  -1   7       26.02       22.96      4.73 o 
   5  -1   7        0.99        1.43      2.99 o 
  -4   0   7        0.80        1.94      3.19 o 
  -3   0   7       53.63       47.97      5.17 o 
  -2   0   7      176.64      160.22      7.51 o 
  -1   0   7       56.37       60.55      4.26 o 
   0   0   7      174.92      173.47      5.36 o 
   1   0   7       70.88       85.02      5.00 o 
   2   0   7        1.72        1.97      1.71 o 
   3   0   7       22.31       18.49      3.85 o 
   4   0   7       10.61        8.12      3.45 o 
   5   0   7        2.18        4.53      2.09 o 
  -4   1   7       39.96       33.09      5.11 o 
  -3   1   7       85.36       90.20      6.23 o 
  -2   1   7      186.34      181.87      7.59 o 
  -1   1   7      100.44      111.96      5.28 o 
   0   1   7       30.46       30.68      2.03 o 
   1   1   7       86.29       92.17      5.00 o 
   2   1   7        5.07        6.22      1.79 o 
   3   1   7        6.48        4.59      2.60 o 
   4   1   7        1.54        1.44      2.46 o 
   5   1   7        2.96        3.60      4.14 o 
  -4   2   7       12.13       14.01      4.03 o 
  -3   2   7       71.10       75.72      5.89 o 
  -2   2   7        9.50       10.24      2.31 o 
  -1   2   7       93.29      101.99      5.01 o 
   0   2   7        4.76        4.88      1.11 o 
   1   2   7       46.54       58.45      3.85 o 
   2   2   7       16.30       13.62      2.34 o 
   3   2   7       19.99       12.78      3.32 o 
   4   2   7       16.78        9.23      3.68 o 
   5   2   7        8.00        9.49      3.42 o 
  -4   3   7        9.44       14.16      3.14 o 
  -3   3   7       27.12       23.95      4.32 o 
  -2   3   7      279.35      290.36      9.77 o 
  -1   3   7       72.49       61.42      4.04 o 
   0   3   7       31.53       32.32      1.95 o 
   1   3   7      620.49      659.03     11.41 o 
   2   3   7       55.65       66.61      4.18 o 
   3   3   7       47.03       44.80      4.26 o 
   4   3   7        7.21        6.48      2.80 o 
   5   3   7        5.54        4.92      2.46 o 
  -4   4   7       10.36        6.99      3.66 o 
  -3   4   7        0.32        2.56      2.56 o 
  -2   4   7       87.49       88.98      5.45 o 
  -1   4   7       88.21       85.34      4.70 o 
   0   4   7      402.91      400.00     12.21 o 
   1   4   7       19.38       14.74      1.94 o 
   2   4   7        0.31        0.00      1.27 o 
   3   4   7        0.60        0.46      1.40 o 
   4   4   7        0.43        1.72      1.97 o 
   5   4   7        6.97        7.70      2.46 o 
  -4   5   7        1.12        0.88      2.45 o 
  -3   5   7       36.75       31.85      4.40 o 
  -2   5   7        2.24        4.59      1.52 o 
  -1   5   7       68.15       61.93      4.25 o 
   0   5   7      395.14      394.14      6.89 o 
   1   5   7       36.44       38.71      3.14 o 
   2   5   7      108.38      105.61      5.45 o 
   3   5   7       47.34       47.68      3.97 o 
   4   5   7       98.80       95.46      6.10 o 
   5   5   7        8.98       11.13      2.53 o 
  -4   6   7        0.45        2.21      2.44 o 
  -3   6   7       86.88       90.59      6.54 o 
  -2   6   7       38.68       34.91      3.93 o 
  -1   6   7       53.72       57.88      4.71 o 
   0   6   7       33.25       35.09      4.49 o 
   1   6   7       21.13       18.20      2.65 o 
   2   6   7        1.95        4.36      1.39 o 
   3   6   7      218.51      215.50      8.49 o 
   4   6   7       21.31       22.48      3.24 o 
   5   6   7        3.24        1.25      1.81 o 
  -4   7   7       18.89       17.48      3.73 o 
  -3   7   7        0.33        4.37      1.90 o 
  -2   7   7      132.54      145.46      7.40 o 
  -1   7   7      429.39      407.21     11.82 o 
   0   7   7       24.79       24.22      2.94 o 
   1   7   7        9.48       10.31      1.93 o 
   2   7   7       90.18       93.28      5.40 o 
   3   7   7       44.35       46.43      4.35 o 
   4   7   7       58.39       49.75      4.91 o 
   5   7   7        0.07        2.39      1.48 o 
  -4   8   7       23.28       25.75      4.77 o 
  -3   8   7       20.09       20.91      3.75 o 
  -2   8   7        0.58        0.74      2.26 o 
  -1   8   7        6.64        7.74      3.04 o 
   0   8   7      215.66      226.06     17.65 o 
   1   8   7       22.29       23.96      3.47 o 
   2   8   7        0.27        2.72      1.58 o 
   3   8   7       28.38       36.72      3.68 o 
   4   8   7        7.93        5.12      2.87 o 
   5   8   7        9.26       10.20      2.84 o 
  -3   9   7        0.49        5.67      2.18 o 
  -2   9   7        0.77        0.39      2.39 o 
  -1   9   7      177.42      198.49      9.31 o 
   0   9   7      132.50      137.05      8.18 o 
   1   9   7       32.24       31.57      3.85 o 
   2   9   7       11.99       15.60      3.37 o 
   3   9   7        0.02        3.71      1.51 o 
   4   9   7       18.81       19.97      3.69 o 
   5   9   7       33.08       38.86      5.22 o 
  -3  10   7        2.64        3.97      2.94 o 
  -2  10   7        3.14        5.06      2.50 o 
  -1  10   7      139.94      148.79      8.48 o 
   0  10   7        6.85        7.71      1.85 o 
   1  10   7        6.11        7.96      2.70 o 
   2  10   7       17.73       16.26      3.01 o 
   3  10   7       13.09       17.50      3.03 o 
   4  10   7       20.32       14.81      4.00 o 
  -2  11   7       98.49       96.00      7.95 o 
  -1  11   7       22.81       24.84      3.95 o 
   0  11   7        0.52        0.47      3.73 o 
   1  11   7       10.27        6.73      3.21 o 
   2  11   7       15.96       20.27      3.87 o 
   3  11   7        1.53        1.72      2.04 o 
   4  11   7        1.17        1.76      2.70 o 
  -2  12   7        5.02        6.97      2.78 o 
  -1  12   7        7.97       13.15      2.63 o 
   0  12   7        0.21        2.93      3.54 o 
   1  12   7       11.47       10.85      2.91 o 
   2  12   7       11.24        7.20      2.84 o 
   3  12   7        0.01        1.81      1.81 o 
  -1  13   7       10.33        9.69      3.67 o 
   0  13   7        0.14        2.12      2.12 o 
   1  13   7        0.06        0.48      1.95 o 
   2  13   7        9.82        7.96      2.76 o 
   1  14   7        4.34        0.00      3.14 o 
  -1  -7   8        0.20        3.05      3.17 o 
   0  -7   8        1.14        0.13      2.90 o 
   1  -7   8        1.62        3.37      1.64 o 
  -2  -6   8        4.59       11.83      3.75 o 
  -1  -6   8        0.04        2.07      2.24 o 
   0  -6   8        4.10        2.21      4.38 o 
   1  -6   8        5.16        4.96      1.38 o 
   2  -6   8        0.24        0.60      1.11 o 
  -3  -5   8        9.60       11.04      3.84 o 
  -2  -5   8        0.78        1.44      3.03 o 
  -1  -5   8       12.98       15.95      3.13 o 
   0  -5   8       10.07        6.92      8.05 o 
   1  -5   8        3.82        2.63      1.84 o 
   2  -5   8        0.66        0.00      1.46 o 
   3  -5   8        0.60        2.09      1.65 o 
  -3  -4   8        7.56        7.10      4.46 o 
  -2  -4   8        6.86        7.60      2.85 o 
  -1  -4   8       24.72       30.43      4.75 o 
   0  -4   8        4.85        0.89      2.12 o 
   1  -4   8       17.57       19.45      2.81 o 
   2  -4   8        3.79        4.13      2.44 o 
   3  -4   8        1.11        0.62      1.57 o 
  -3  -3   8        0.40        3.75      3.75 o 
  -2  -3   8       14.12        4.93      3.03 o 
  -1  -3   8        0.10        0.97      1.89 o 
   0  -3   8        0.39        1.13      1.13 o 
   1  -3   8        0.76        1.90      1.54 o 
   2  -3   8        2.75        3.83      1.93 o 
   3  -3   8        2.28        4.83      1.46 o 
   4  -3   8        1.00        3.66      1.60 o 
  -4  -2   8        2.55        3.41      3.41 o 
  -3  -2   8        0.01        0.96      2.45 o 
  -2  -2   8       12.14       11.36      2.92 o 
  -1  -2   8       55.43       56.07      4.58 o 
   0  -2   8       21.76       19.55      1.90 o 
   1  -2   8        3.12        1.32      1.55 o 
   2  -2   8       49.92       47.06      5.73 o 
   3  -2   8        0.20        0.32      1.91 o 
   4  -2   8        7.52       10.49      2.72 o 
  -4  -1   8       11.90       11.36      4.28 o 
  -3  -1   8        0.88        2.27      2.27 o 
  -2  -1   8        3.30        6.74      1.77 o 
  -1  -1   8       12.34       11.48      2.57 o 
   0  -1   8      108.72      110.80      4.06 o 
   1  -1   8       39.51       28.55      1.60 o 
   2  -1   8        6.75        9.30      2.46 o 
   3  -1   8        1.23        1.43      2.22 o 
   4  -1   8        2.25        0.86      2.39 o 
  -4   0   8        9.00        7.30      3.88 o 
  -3   0   8        0.92        0.84      3.05 o 
  -2   0   8      109.53      119.06      7.13 o 
  -1   0   8       16.36       13.73      3.08 o 
   0   0   8       66.18       54.04      6.17 o 
   1   0   8        6.17        8.30      1.87 o 
   2   0   8       17.38       22.48      3.55 o 
   3   0   8       13.67       15.64      3.03 o 
   4   0   8        8.56       11.95      3.26 o 
   5   0   8        0.11        0.53      2.59 o 
  -4   1   8       35.12       39.01      5.26 o 
  -3   1   8       14.70       17.41      3.81 o 
  -2   1   8       83.19       76.87      5.62 o 
  -1   1   8       15.81       15.47      2.58 o 
   0   1   8       28.38       26.22      1.93 o 
   1   1   8       48.36       57.81      4.25 o 
   2   1   8        5.64        4.24      2.33 o 
   3   1   8        1.26        0.73      2.70 o 
   4   1   8        0.72        2.35      2.52 o 
   5   1   8        0.98        1.11      3.13 o 
  -4   2   8        1.87        0.52      2.47 o 
  -3   2   8       89.10       95.50      6.75 o 
  -2   2   8        0.29        1.28      1.63 o 
  -1   2   8        0.15        1.01      1.42 o 
   0   2   8        2.59        3.69      1.09 o 
   1   2   8       60.98       68.28      4.69 o 
   2   2   8        0.26        0.51      1.46 o 
   3   2   8        0.29        1.67      1.58 o 
   4   2   8        0.00        2.18      2.18 o 
   5   2   8        3.47        4.69      2.39 o 
  -4   3   8        4.71        4.84      3.27 o 
  -3   3   8       29.82       31.96      4.20 o 
  -2   3   8       80.54       84.26      5.92 o 
  -1   3   8      267.05      263.19      9.13 o 
   0   3   8      114.36      107.09      3.75 o 
   1   3   8       84.80       84.57      4.68 o 
   2   3   8        4.31        5.65      1.99 o 
   3   3   8        0.12        0.31      1.47 o 
   4   3   8       10.41        8.48      2.86 o 
   5   3   8        4.22        6.54      2.95 o 
  -4   4   8        0.87        1.92      2.27 o 
  -3   4   8       75.93       73.78      5.78 o 
  -2   4   8        9.00        9.22      2.02 o 
  -1   4   8        8.33        6.40      2.17 o 
   0   4   8       31.74       29.77      3.26 o 
   1   4   8        0.70        0.20      1.02 o 
   2   4   8       13.03       12.04      2.25 o 
   3   4   8       58.51       61.71      4.69 o 
   4   4   8        0.61        3.15      1.98 o 
   5   4   8        2.74        3.52      2.40 o 
  -4   5   8        1.73        7.16      2.74 o 
  -3   5   8        3.11        1.61      2.91 o 
  -2   5   8       59.12       52.47      4.81 o 
  -1   5   8       40.54       47.58      4.17 o 
   0   5   8       91.44       97.61      5.12 o 
   1   5   8       18.37       18.27      2.50 o 
   2   5   8      119.76      119.59      5.94 o 
   3   5   8        0.24        1.03      1.44 o 
   4   5   8        3.94        3.47      1.74 o 
   5   5   8        0.18        0.61      1.95 o 
  -4   6   8        1.50        1.93      3.05 o 
  -3   6   8        0.44        0.85      2.65 o 
  -2   6   8       11.32       13.52      2.76 o 
  -1   6   8      128.68      142.33      7.12 o 
   0   6   8        5.72        4.71      1.27 o 
   1   6   8       45.82       44.85      3.85 o 
   2   6   8       15.08       17.05      2.56 o 
   3   6   8        9.11        9.64      2.29 o 
   4   6   8        5.96        7.08      1.76 o 
   5   6   8        0.52        3.02      1.60 o 
  -4   7   8       14.19       18.99      4.20 o 
  -3   7   8       48.07       56.80      6.12 o 
  -2   7   8       23.30       15.98      3.45 o 
  -1   7   8      121.61      106.27      6.66 o 
   0   7   8      150.77      151.01      8.07 o 
   1   7   8       26.33       29.11      3.06 o 
   2   7   8        1.72        3.55      1.93 o 
   3   7   8        2.35        3.86      1.64 o 
   4   7   8        1.02        1.59      1.59 o 
   5   7   8       12.24       13.38      2.74 o 
  -3   8   8        1.50        3.19      2.55 o 
  -2   8   8        5.59        6.40      2.71 o 
  -1   8   8       33.56       30.29      5.11 o 
   0   8   8        0.50        5.14      1.91 o 
   1   8   8        7.72        5.50      2.36 o 
   2   8   8       23.65       24.72      2.99 o 
   3   8   8        9.40       13.40      2.41 o 
   4   8   8       69.22       68.36      5.54 o 
   5   8   8       15.19       16.53      3.48 o 
  -3   9   8        2.85        2.34      3.53 o 
  -2   9   8        0.66        0.86      2.19 o 
  -1   9   8       44.72       51.62      5.33 o 
   0   9   8        1.38        3.28      1.64 o 
   1   9   8        8.81        5.95      2.66 o 
   2   9   8       11.51       14.24      2.70 o 
   3   9   8       12.55       17.65      3.31 o 
   4   9   8        0.36        0.75      1.37 o 
  -3  10   8        0.04        0.00      2.62 o 
  -2  10   8        0.81        3.63      2.33 o 
  -1  10   8      110.80      111.37      8.27 o 
   0  10   8       71.87       82.71      4.84 o 
   1  10   8       12.94       13.43      2.99 o 
   2  10   8        6.41        7.18      2.36 o 
   3  10   8        2.43        2.07      2.20 o 
   4  10   8       13.01       10.19      2.93 o 
  -2  11   8       11.40        2.83      3.97 o 
  -1  11   8       12.79       12.65      3.45 o 
   0  11   8        5.68        9.66      3.96 o 
   1  11   8        2.10        4.77      2.99 o 
   2  11   8       17.59       16.55      3.91 o 
   3  11   8       19.70       20.87      4.05 o 
   4  11   8        0.42        0.45      2.21 o 
  -2  12   8        0.36        2.57      2.57 o 
  -1  12   8       12.84       12.26      3.73 o 
   0  12   8       22.26       26.04      6.33 o 
   1  12   8        3.78        2.36      2.77 o 
   2  12   8        0.08        0.44      2.59 o 
   3  12   8        2.75        5.55      2.78 o 
  -1  13   8        0.63        1.88      2.94 o 
   0  13   8        2.88        2.17      2.40 o 
   1  13   8        1.16        6.42      2.14 o 
   2  13   8        1.75        2.91      1.66 o 
  -1  -6   9        2.43        1.31      2.46 o 
   0  -6   9       17.43       14.14      2.50 o 
   1  -6   9        0.18        1.68      1.68 o 
  -2  -5   9        3.14        4.13      2.30 o 
  -1  -5   9       44.46       52.66      5.84 o 
   0  -5   9        7.35        6.78      1.52 o 
   1  -5   9        0.06        0.30      0.78 o 
   2  -5   9        0.31        0.87      1.68 o 
  -3  -4   9        4.60       15.61      3.59 o 
  -2  -4   9        3.88        6.29      2.71 o 
  -1  -4   9       30.09       31.72      4.65 o 
   0  -4   9        6.06        4.24      1.63 o 
   1  -4   9        9.95        9.33      2.80 o 
   2  -4   9        2.96        1.77      1.93 o 
   3  -4   9        1.68        2.40      1.87 o 
  -3  -3   9        0.31        2.74      2.27 o 
  -2  -3   9       53.06       59.23      5.66 o 
  -1  -3   9        0.01        1.84      2.72 o 
   0  -3   9       47.82       48.85      4.24 o 
   1  -3   9        6.13        6.57      1.96 o 
   2  -3   9       14.33       11.15      2.99 o 
   3  -3   9        6.39        9.57      2.20 o 
  -3  -2   9        3.48        0.00      2.86 o 
  -2  -2   9        4.99        5.55      3.15 o 
  -1  -2   9      154.80      170.23      8.68 o 
   0  -2   9       24.40       15.33     11.41 o 
   1  -2   9       29.49       26.97      3.78 o 
   2  -2   9       24.75       31.06      4.17 o 
   3  -2   9        0.29        1.85      1.85 o 
   4  -2   9        0.35        1.78      1.48 o 
  -4  -1   9        4.35        9.77      3.41 o 
  -3  -1   9        4.49        2.49      2.39 o 
  -2  -1   9      229.31      214.88     10.90 o 
  -1  -1   9      207.51      210.58      9.39 o 
   0  -1   9        0.00        0.05      1.57 o 
   1  -1   9       25.98       34.59      3.85 o 
   2  -1   9        0.37        0.33      1.28 o 
   3  -1   9        3.49        2.51      2.51 o 
   4  -1   9        7.38       11.23      3.07 o 
  -4   0   9       12.38       11.13      4.41 o 
  -3   0   9       26.54       27.72      4.79 o 
  -2   0   9      119.18      118.87      7.53 o 
  -1   0   9        9.43        8.35      1.79 o 
   0   0   9       69.23       70.40      4.05 o 
   1   0   9       48.67       52.39      4.84 o 
   2   0   9        1.64        2.24      2.24 o 
   3   0   9        2.64        5.57      2.95 o 
   4   0   9        1.91        3.52      2.69 o 
  -4   1   9        6.01       10.87      3.36 o 
  -3   1   9       11.24        8.80      3.04 o 
  -2   1   9        2.06        0.77      2.35 o 
  -1   1   9       20.02       22.18      3.13 o 
   0   1   9      199.95      193.32      5.42 o 
   1   1   9       16.08       13.97      2.81 o 
   2   1   9        5.76        5.99      2.11 o 
   3   1   9        4.11        5.89      2.49 o 
   4   1   9        0.65        2.70      2.70 o 
   5   1   9        0.86        2.55      2.10 o 
  -4   2   9        2.70        1.08      3.30 o 
  -3   2   9        1.80        0.48      3.09 o 
  -2   2   9        9.98        9.17      2.97 o 
  -1   2   9       26.07       29.11      3.32 o 
   0   2   9      118.14      121.84      5.11 o 
   1   2   9      209.55      199.03      7.83 o 
   2   2   9       60.54       71.83      5.26 o 
   3   2   9        1.45        1.03      1.78 o 
   4   2   9        0.50        2.13      1.79 o 
   5   2   9        0.12        2.48      2.39 o 
  -4   3   9       10.34       17.85      4.03 o 
  -3   3   9        8.41        7.20      2.86 o 
  -2   3   9        6.72        5.09      2.41 o 
  -1   3   9        3.62        4.68      2.12 o 
   0   3   9      225.73      221.08      9.98 o 
   1   3   9        0.80        1.16      1.53 o 
   2   3   9       61.81       66.53      5.09 o 
   3   3   9        8.38        5.71      3.03 o 
   4   3   9       19.55       20.10      3.23 o 
   5   3   9        4.20        3.54      2.70 o 
  -4   4   9        0.49        1.56      2.96 o 
  -3   4   9        0.74        1.31      2.05 o 
  -2   4   9       24.69       23.39      3.76 o 
  -1   4   9       44.69       55.88      4.66 o 
   0   4   9       43.22       41.81      5.68 o 
   1   4   9       63.93       58.33      4.19 o 
   2   4   9        5.69        8.50      1.70 o 
   3   4   9       24.78       28.20      3.29 o 
   4   4   9        4.34        3.39      2.32 o 
   5   4   9        3.14        4.87      2.63 o 
  -4   5   9        7.88        7.23      3.44 o 
  -3   5   9       22.42       27.11      4.27 o 
  -2   5   9       34.06       48.19      4.55 o 
  -1   5   9       34.32       36.90      3.93 o 
   0   5   9       46.14       49.92      3.02 o 
   1   5   9      150.59      149.84      6.69 o 
   2   5   9        1.80        0.76      1.44 o 
   3   5   9        5.68        6.37      2.34 o 
   4   5   9        1.77        1.25      1.65 o 
   5   5   9       15.90       24.92      3.05 o 
  -4   6   9        4.54        2.60      3.80 o 
  -3   6   9       25.92       27.77      4.24 o 
  -2   6   9      116.91      108.28      7.55 o 
  -1   6   9        3.59        1.32      2.03 o 
   0   6   9       79.14       89.41      4.01 o 
   1   6   9       19.47       20.31      2.61 o 
   2   6   9        9.76       15.73      2.49 o 
   3   6   9        0.27        1.14      1.91 o 
   4   6   9       51.60       54.59      5.62 o 
   5   6   9        1.44        3.04      1.92 o 
  -3   7   9       39.20       35.36      5.56 o 
  -2   7   9       90.31       80.34      6.41 o 
  -1   7   9       97.40      107.05      6.71 o 
   0   7   9        7.71       10.71      1.79 o 
   1   7   9      225.96      234.72      9.03 o 
   2   7   9        0.97        2.57      1.33 o 
   3   7   9        0.97        0.32      1.50 o 
   4   7   9        0.32        0.64      1.20 o 
   5   7   9        7.21       10.71      2.52 o 
  -3   8   9        0.67        5.95      1.72 o 
  -2   8   9       60.99       54.43      6.25 o 
  -1   8   9        5.27        3.51      3.18 o 
   0   8   9      100.36       96.48      4.83 o 
   1   8   9      188.35      182.45      8.53 o 
   2   8   9        0.17        1.91      1.91 o 
   3   8   9       11.78        9.47      3.07 o 
   4   8   9        8.14        6.66      2.47 o 
  -3   9   9       27.84       26.08      4.94 o 
  -2   9   9       25.68       30.89      4.44 o 
  -1   9   9       59.02       71.29      6.41 o 
   0   9   9      735.03      767.12     13.78 o 
   1   9   9       18.81       14.27      3.15 o 
   2   9   9       10.21       20.47      3.49 o 
   3   9   9        8.97        7.56      2.66 o 
   4   9   9        7.61        5.44      2.56 o 
  -3  10   9        9.10        9.33      4.01 o 
  -2  10   9        0.53        2.89      2.89 o 
  -1  10   9       70.59       67.61      6.94 o 
   0  10   9       23.95       26.97      3.67 o 
   1  10   9      136.46      132.10      8.43 o 
   2  10   9       14.59       18.35      3.52 o 
   3  10   9        1.50        0.41      2.34 o 
   4  10   9        4.87        0.41      2.87 o 
  -2  11   9       22.47       23.88      4.10 o 
  -1  11   9       35.08       41.33      5.46 o 
   0  11   9      181.99      168.16      7.27 o 
   1  11   9       48.21       46.55      5.53 o 
   2  11   9        0.77        0.00      2.20 o 
   3  11   9       40.27       36.92      5.02 o 
   4  11   9        0.21        1.77      2.33 o 
  -2  12   9        1.44        1.51      2.65 o 
  -1  12   9       12.12        8.60      3.25 o 
   0  12   9       39.73       40.72      7.48 o 
   1  12   9       41.54       28.67      5.80 o 
   2  12   9       22.77       24.37      4.46 o 
   3  12   9       11.04       16.96      3.05 o 
  -1  13   9       49.44       49.21      5.98 o 
   0  13   9        5.83        4.31      2.05 o 
   1  13   9        0.02        1.03      3.36 o 
   2  13   9        2.54        8.89      2.42 o 
  -1  -5  10        7.44        1.72      3.59 o 
   0  -5  10        3.33        0.54      1.83 o 
   1  -5  10        3.84        3.28      0.99 o 
  -2  -4  10        1.07        4.10      2.31 o 
  -1  -4  10        3.29        5.04      2.52 o 
   0  -4  10        1.85        1.34      1.20 o 
   1  -4  10        2.97        1.47      1.41 o 
   2  -4  10        0.55        3.21      1.41 o 
  -2  -3  10        0.21        0.97      3.35 o 
  -1  -3  10        0.06        2.54      2.54 o 
   0  -3  10       23.16       19.55      2.22 o 
   1  -3  10        5.24        0.29      1.79 o 
   2  -3  10        7.17       10.83      2.23 o 
   3  -3  10        1.96        3.68      1.51 o 
  -3  -2  10        0.78        0.00      2.74 o 
  -2  -2  10        4.15        1.88      3.42 o 
  -1  -2  10       28.69       31.93      4.52 o 
   0  -2  10        5.65        5.30      1.61 o 
   1  -2  10       34.42       37.32      4.19 o 
   2  -2  10        1.07        3.10      1.82 o 
   3  -2  10        0.06        2.26      2.26 o 
  -3  -1  10        0.06        3.20      3.20 o 
  -2  -1  10        2.00        0.45      3.18 o 
  -1  -1  10        6.05        6.28      2.36 o 
   0  -1  10       98.05       82.45      7.21 o 
   1  -1  10        4.85        1.15      2.52 o 
   2  -1  10        1.33        3.17      1.85 o 
   3  -1  10        1.62        3.50      2.39 o 
   4  -1  10        3.33        4.84      2.44 o 
  -3   0  10        8.79        8.38      3.02 o 
  -2   0  10        4.14       10.51      2.61 o 
  -1   0  10        0.00        0.70      2.24 o 
   0   0  10       21.44       13.06      2.84 o 
   1   0  10      119.89      115.88      6.97 o 
   2   0  10        2.10        0.97      2.26 o 
   3   0  10        1.97        4.03      1.77 o 
   4   0  10        0.14        2.05      1.34 o 
  -3   1  10       20.13       21.46      3.96 o 
  -2   1  10       11.47       12.37      3.43 o 
  -1   1  10      102.12      103.15      6.80 o 
   0   1  10      214.77      208.25      5.98 o 
   1   1  10       34.48       43.26      4.14 o 
   2   1  10        4.45        6.90      1.97 o 
   3   1  10        0.12        1.82      1.82 o 
   4   1  10        6.38        6.83      3.10 o 
  -4   2  10       45.04       42.30      6.27 o 
  -3   2  10        1.39        2.00      2.64 o 
  -2   2  10       47.44       46.11      4.95 o 
  -1   2  10        4.57        6.56      2.54 o 
   0   2  10        0.30        0.40      1.24 o 
   1   2  10       72.85       82.28      5.46 o 
   2   2  10        2.67        4.23      1.98 o 
   3   2  10        0.04        0.00      1.75 o 
   4   2  10        0.00        0.44      1.83 o 
  -4   3  10        0.82        0.56      3.33 o 
  -3   3  10       18.42       29.88      4.90 o 
  -2   3  10        0.14        5.84      1.86 o 
  -1   3  10       82.75       79.35      5.80 o 
   0   3  10        3.40        1.52      2.12 o 
   1   3  10       47.05       45.38      4.33 o 
   2   3  10       37.60       44.37      4.28 o 
   3   3  10        3.60        4.03      2.03 o 
   4   3  10        4.26        2.76      2.76 o 
  -4   4  10       51.34       54.91      7.00 o 
  -3   4  10        2.53        1.02      2.64 o 
  -2   4  10      143.27      157.77      8.81 o 
  -1   4  10       13.92       16.00      3.66 o 
   0   4  10      121.44      114.14      4.70 o 
   1   4  10      231.97      239.67      9.17 o 
   2   4  10       24.43       23.55      3.28 o 
   3   4  10       24.02       29.79      4.13 o 
   4   4  10        0.29        2.50      2.50 o 
   5   4  10        1.49        4.16      1.57 o 
  -3   5  10        0.81        2.94      2.94 o 
  -2   5  10       49.79       44.51      5.14 o 
  -1   5  10       54.26       46.07      5.21 o 
   0   5  10        0.00        1.52      1.52 o 
   1   5  10       88.04       93.59      5.78 o 
   2   5  10       54.60       55.76      4.84 o 
   3   5  10        2.53        0.30      2.41 o 
   4   5  10        1.96        3.92      1.59 o 
   5   5  10        2.52        1.66      2.44 o 
  -3   6  10       42.88       42.13      5.51 o 
  -2   6  10        5.39        1.30      2.53 o 
  -1   6  10        0.07        2.25      1.84 o 
   0   6  10      256.62      270.40      8.85 o 
   1   6  10      199.68      187.29      8.14 o 
   2   6  10       38.13       35.17      3.81 o 
   3   6  10       20.39       27.20      3.12 o 
   4   6  10       12.99       12.57      2.73 o 
   5   6  10        6.50        9.26      2.39 o 
  -3   7  10       14.25       11.95      4.36 o 
  -2   7  10       19.32       15.05      3.95 o 
  -1   7  10       23.88       16.63      3.37 o 
   0   7  10       76.89       73.19      4.21 o 
   1   7  10      244.84      245.42      9.71 o 
   2   7  10        0.07        1.51      1.47 o 
   3   7  10        9.59        9.74      2.08 o 
   4   7  10        0.72        0.00      2.10 o 
  -3   8  10       10.50       15.50      3.68 o 
  -2   8  10       22.22       24.51      4.94 o 
  -1   8  10       66.02       72.30      6.53 o 
   0   8  10      263.25      280.93     18.46 o 
   1   8  10       16.44       11.66      3.53 o 
   2   8  10        2.69        1.33      1.77 o 
   3   8  10        0.99        2.05      1.69 o 
   4   8  10        0.32        0.70      1.83 o 
  -3   9  10        9.46        7.12      4.04 o 
  -2   9  10       12.47       16.18      3.14 o 
  -1   9  10        2.43        0.44      3.14 o 
   0   9  10        1.40        1.46      1.86 o 
   1   9  10       62.49       70.63      5.86 o 
   2   9  10        4.37        4.89      2.10 o 
   3   9  10        1.90        2.30      1.87 o 
   4   9  10        0.96        0.37      1.88 o 
  -2  10  10       13.01       15.87      4.30 o 
  -1  10  10        4.51        4.90      3.75 o 
   0  10  10        6.13       14.74      6.46 o 
   1  10  10       19.84       19.19      3.57 o 
   2  10  10        3.42        2.52      2.03 o 
   3  10  10       28.17       22.18      4.07 o 
   4  10  10       11.71       11.93      3.49 o 
  -2  11  10        0.33        4.88      2.49 o 
  -1  11  10        8.59       11.98      4.20 o 
   0  11  10       31.37       32.32      3.89 o 
   1  11  10       10.08        5.60      2.83 o 
   2  11  10       59.64       53.90      6.20 o 
   3  11  10       11.22        6.77      3.23 o 
  -1  12  10       49.34       41.95      6.59 o 
   0  12  10        6.73        6.89      3.94 o 
   1  12  10        5.53        0.00      3.00 o 
   2  12  10        1.45        1.46      2.52 o 
   3  12  10        5.94        2.38      2.82 o 
   0  13  10       13.83       12.32      3.51 o 
   1  13  10        0.54        3.11      3.11 o 
   2  13  10       19.02       12.61      3.94 o 
   0  -4  11        7.30        5.26      2.83 o 
   1  -4  11        0.48        2.25      1.26 o 
  -1  -3  11        1.43        0.00      2.55 o 
   0  -3  11       15.63       12.90      1.95 o 
   1  -3  11        0.47        0.88      1.65 o 
   2  -3  11        2.90        3.18      1.86 o 
  -2  -2  11        6.27        8.15      2.99 o 
  -1  -2  11        5.37        3.75      2.42 o 
   0  -2  11       10.98        3.82      4.55 o 
   1  -2  11       15.26       11.51      2.84 o 
   2  -2  11        0.60        0.00      1.67 o 
   3  -2  11        0.01        1.86      1.52 o 
  -2  -1  11        0.42        0.99      2.64 o 
  -1  -1  11       57.28       50.08      5.63 o 
   0  -1  11        3.33        3.19      1.44 o 
   1  -1  11        9.17       10.13      2.61 o 
   2  -1  11        0.13        2.53      1.18 o 
   3  -1  11        0.01        2.29      2.29 o 
  -3   0  11        3.01        2.22      4.19 o 
  -2   0  11        2.23        0.97      2.45 o 
  -1   0  11        5.81        3.22      2.66 o 
   0   0  11        1.07        2.05      2.05 o 
   1   0  11        1.68        8.64      2.42 o 
   2   0  11       11.83       12.21      3.07 o 
   3   0  11        3.04        7.39      2.02 o 
  -3   1  11        1.39        0.53      2.94 o 
  -2   1  11        5.09        0.94      2.71 o 
  -1   1  11        4.65        3.19      2.46 o 
   0   1  11        5.78        5.47      1.82 o 
   1   1  11      123.02      131.89      7.36 o 
   2   1  11        7.00        9.35      2.48 o 
   3   1  11        7.60       13.73      2.56 o 
   4   1  11        3.94        0.81      3.01 o 
  -3   2  11        4.49        5.45      2.88 o 
  -2   2  11        0.95        0.00      2.02 o 
  -1   2  11        4.32        7.14      1.94 o 
   0   2  11       85.80       79.82      7.02 o 
   1   2  11       28.06       31.04      3.84 o 
   2   2  11      110.66      109.08      7.03 o 
   3   2  11       31.89       27.63      5.12 o 
   4   2  11        0.07        0.00      1.96 o 
  -3   3  11        7.35        1.61      3.39 o 
  -2   3  11        2.32        3.29      2.59 o 
  -1   3  11      123.76      112.00      7.06 o 
   0   3  11        0.32        0.19      1.37 o 
   1   3  11      188.06      183.52      8.19 o 
   2   3  11       56.32       63.29      5.14 o 
   3   3  11        0.03        0.00      1.71 o 
   4   3  11        5.70        6.56      3.09 o 
  -3   4  11        0.77        1.07      2.75 o 
  -2   4  11       75.34       51.32      5.78 o 
  -1   4  11       22.19       18.01      3.60 o 
   0   4  11       26.51       22.29      2.74 o 
   1   4  11       31.01       31.96      3.37 o 
   2   4  11        7.88        9.01      2.57 o 
   3   4  11       89.85       84.57      7.32 o 
   4   4  11        0.13        2.54      2.54 o 
  -3   5  11        0.17        0.54      1.46 o 
  -2   5  11       25.33       32.85      4.88 o 
  -1   5  11       17.65        8.59      3.24 o 
   0   5  11      115.24      117.93      5.10 o 
   1   5  11        1.85        2.37      1.50 o 
   2   5  11      138.75      143.83      7.48 o 
   3   5  11       20.53       22.22      3.47 o 
   4   5  11        4.85        2.69      2.52 o 
  -3   6  11        1.49        1.66      3.16 o 
  -2   6  11        1.87        0.99      2.20 o 
  -1   6  11       24.15       22.78      4.37 o 
   0   6  11        3.89        5.49      1.62 o 
   1   6  11      324.12      308.07     10.95 o 
   2   6  11      119.95      129.71      7.05 o 
   3   6  11       13.04        8.19      2.83 o 
   4   6  11        6.99        4.84      2.44 o 
  -3   7  11        0.84        6.72      2.38 o 
  -2   7  11        1.09        0.50      2.54 o 
  -1   7  11        3.73        1.32      2.78 o 
   0   7  11      430.28      451.16     14.07 o 
   1   7  11      219.49      215.85      9.76 o 
   2   7  11        3.35        3.86      2.26 o 
   3   7  11       23.62       23.76      3.31 o 
   4   7  11        5.18        3.57      2.22 o 
  -3   8  11        4.60        6.25      3.64 o 
  -2   8  11        0.84        2.09      2.09 o 
  -1   8  11       61.26       55.15      6.25 o 
   0   8  11       36.54       31.98      3.78 o 
   1   8  11       19.48       21.53      3.33 o 
   2   8  11       47.94       46.70      4.89 o 
   3   8  11        0.86        2.09      2.09 o 
   4   8  11        0.96        1.72      2.25 o 
  -2   9  11        4.33       10.36      3.28 o 
  -1   9  11        8.75        0.50      3.63 o 
   0   9  11       29.09       26.83      5.26 o 
   1   9  11        0.66        4.41      1.91 o 
   2   9  11        6.69        0.00      2.52 o 
   3   9  11        9.50       11.81      2.67 o 
   4   9  11        0.04        2.58      1.34 o 
  -2  10  11        8.96       10.74      3.97 o 
  -1  10  11       19.08       17.94      4.24 o 
   0  10  11        0.77        0.38      1.74 o 
   1  10  11        0.03        3.09      2.23 o 
   2  10  11        0.11        1.69      2.43 o 
   3  10  11        5.03        3.32      2.14 o 
  -1  11  11        4.77        1.09      4.15 o 
   0  11  11        0.06        1.12      6.56 o 
   1  11  11       46.79       48.71      5.86 o 
   2  11  11        0.56        6.01      2.34 o 
   3  11  11        0.18        0.43      2.15 o 
  -1  12  11        1.80        2.82      3.34 o 
   0  12  11        0.89        0.63      2.37 o 
   1  12  11       15.13       10.78      4.07 o 
   2  12  11        0.14        1.47      3.32 o 
   0  13  11       78.37       78.11      5.88 o 
   1  13  11       17.18       29.87      4.78 o 
  -1  -2  12        0.39        1.36      2.79 o 
   0  -2  12       19.42       15.84      2.28 o 
   1  -2  12        4.28        6.07      1.81 o 
   2  -2  12        0.53        0.57      1.61 o 
  -2  -1  12        7.91       10.00      3.90 o 
  -1  -1  12       10.30       15.98      3.61 o 
   0  -1  12       17.73       20.66      2.33 o 
   1  -1  12        0.07        0.91      1.37 o 
   2  -1  12        0.42        0.29      1.85 o 
  -2   0  12        0.45        1.04      2.43 o 
  -1   0  12        6.74        5.74      3.31 o 
   0   0  12        0.44        1.56      1.56 o 
   1   0  12        2.46        0.30      2.21 o 
   2   0  12       13.42       16.74      3.17 o 
   3   0  12        1.99        2.31      1.20 o 
  -2   1  12        1.47        3.13      3.13 o 
  -1   1  12        2.68        2.21      2.84 o 
   0   1  12        4.14        4.21      2.27 o 
   1   1  12       12.37       20.07      3.09 o 
   2   1  12        6.68        8.38      2.40 o 
   3   1  12       24.42       29.65      3.80 o 
  -2   2  12       30.17       34.75      4.80 o 
  -1   2  12        3.40        3.10      2.70 o 
   0   2  12       86.24       82.62      8.38 o 
   1   2  12       12.30        7.46      3.03 o 
   2   2  12       14.18       15.90      3.10 o 
   3   2  12        0.91        4.91      2.17 o 
  -3   3  12       11.99        8.66      3.88 o 
  -2   3  12        1.85        2.05      2.75 o 
  -1   3  12       34.81       32.20      4.80 o 
   0   3  12        0.29        0.74      1.63 o 
   1   3  12       14.55       13.77      2.80 o 
   2   3  12        3.86        7.11      2.17 o 
   3   3  12       10.30       10.74      2.83 o 
   4   3  12        1.34        1.85      2.35 o 
  -3   4  12       13.50       15.62      4.13 o 
  -2   4  12        4.20        2.08      3.06 o 
  -1   4  12       23.59       28.95      4.39 o 
   0   4  12       78.76       81.87      4.98 o 
   1   4  12       30.34       26.94      3.80 o 
   2   4  12        1.00        0.30      1.40 o 
   3   4  12       15.34       15.86      3.07 o 
   4   4  12        5.95        6.36      1.95 o 
  -3   5  12        8.07        2.33      3.92 o 
  -2   5  12       11.89       14.76      4.58 o 
  -1   5  12        0.26        2.32      2.75 o 
   0   5  12       49.20       56.59      3.87 o 
   1   5  12       36.16       35.39      3.91 o 
   2   5  12       34.73       29.09      3.93 o 
   3   5  12        1.28        4.62      1.88 o 
   4   5  12        0.29        0.00      1.84 o 
  -3   6  12        0.14        1.16      3.12 o 
  -2   6  12       20.85       19.25      4.55 o 
  -1   6  12        2.88        0.00      2.84 o 
   0   6  12       50.90       56.23      4.37 o 
   1   6  12        1.90        3.04      2.28 o 
   2   6  12       30.09       29.02      4.14 o 
   3   6  12       14.67       13.41      2.54 o 
   4   6  12        1.98        3.58      1.74 o 
  -2   7  12        5.02        3.28      3.56 o 
  -1   7  12       14.96       11.24      4.31 o 
   0   7  12        0.46        3.04      1.31 o 
   1   7  12       26.45       27.28      3.59 o 
   2   7  12       17.23       16.39      3.22 o 
   3   7  12        1.81        2.02      2.02 o 
   4   7  12        4.24        5.53      1.75 o 
  -2   8  12       37.56       36.02      5.98 o 
  -1   8  12        3.58        6.14      3.08 o 
   0   8  12       27.34       33.87      3.73 o 
   1   8  12        4.24        3.48      2.61 o 
   2   8  12        4.00        6.57      2.52 o 
   3   8  12       51.86       53.76      5.23 o 
   4   8  12        0.09        1.01      1.53 o 
  -2   9  12        0.17        1.75      3.33 o 
  -1   9  12        0.23        3.42      3.42 o 
   0   9  12       10.77       15.02      2.17 o 
   1   9  12       58.65       48.48      5.29 o 
   2   9  12       13.94       12.30      2.94 o 
   3   9  12        1.26        0.38      2.06 o 
  -2  10  12        0.27        2.35      3.68 o 
  -1  10  12        5.51        7.85      3.45 o 
   0  10  12       15.81       13.76      5.98 o 
   1  10  12        4.18        4.57      2.90 o 
   2  10  12       28.49       31.14      4.39 o 
   3  10  12       36.76       34.31      5.26 o 
  -1  11  12        2.78        4.63      3.59 o 
   0  11  12        0.50        1.45      1.86 o 
   1  11  12       36.98       52.84      5.38 o 
   2  11  12       16.46       19.14      4.38 o 
   3  11  12        0.53        2.66      1.53 o 
   0  12  12       14.06        9.22      4.17 o 
   1  12  12       42.85       46.53      6.11 o 
   2  12  12        0.07        2.50      2.68 o 
   0  -1  13        1.32        1.45      1.45 o 
   1  -1  13       31.88       29.08      3.78 o 
  -1   0  13        0.02        1.88      2.49 o 
   0   0  13        8.76        7.99      2.20 o 
   1   0  13        0.01        1.20      1.87 o 
   2   0  13        3.07        1.50      1.91 o 
  -1   1  13        4.68        8.60      3.12 o 
   0   1  13        6.82        5.94      1.43 o 
   1   1  13        3.31        3.43      2.13 o 
   2   1  13        4.42        7.86      2.07 o 
  -2   2  13        0.00        1.12      2.45 o 
  -1   2  13        0.90        0.97      2.49 o 
   0   2  13        9.43        5.79      1.76 o 
   1   2  13        2.27        2.59      1.80 o 
   2   2  13        9.32       14.84      2.81 o 
   3   2  13        2.94        6.97      1.90 o 
  -2   3  13        3.16        4.47      3.68 o 
  -1   3  13       24.38       23.64      5.09 o 
   0   3  13        0.91        0.05      1.70 o 
   1   3  13        4.59        6.59      1.69 o 
   2   3  13        0.63        3.93      1.95 o 
   3   3  13       10.15       13.77      2.70 o 
  -2   4  13       13.38       11.82      4.46 o 
  -1   4  13       24.39       25.98      4.68 o 
   0   4  13        3.29        0.81      1.87 o 
   1   4  13       16.11       17.51      2.93 o 
   2   4  13        7.00        8.25      3.04 o 
   3   4  13       13.24       19.10      3.34 o 
  -2   5  13        0.81        2.28      3.75 o 
  -1   5  13        0.72        1.03      2.37 o 
   0   5  13        0.01        1.76      1.76 o 
   1   5  13        0.89        0.35      2.59 o 
   2   5  13       15.38       12.69      3.21 o 
   3   5  13        7.87        8.63      2.37 o 
  -2   6  13       13.32       10.36      3.46 o 
  -1   6  13        9.33        7.83      3.72 o 
   0   6  13        0.79        0.21      1.67 o 
   1   6  13        0.90        2.00      2.00 o 
   2   6  13       31.38       34.48      4.24 o 
   3   6  13        0.00        0.33      1.58 o 
  -2   7  13        1.25        4.66      4.66 o 
  -1   7  13        1.23        1.60      2.43 o 
   0   7  13        6.06        6.54      3.57 o 
   1   7  13       62.08       56.84      5.77 o 
   2   7  13       10.65        9.60      2.81 o 
   3   7  13        0.05        0.66      1.60 o 
  -2   8  13        0.13        0.60      3.54 o 
  -1   8  13        0.00        1.11      2.83 o 
   0   8  13        1.51        3.22      1.94 o 
   1   8  13        0.06        2.64      2.64 o 
   2   8  13        6.15        7.90      2.52 o 
   3   8  13       12.46       14.89      2.87 o 
  -1   9  13       27.60       34.84      5.28 o 
   0   9  13        6.94       11.51      2.83 o 
   1   9  13        8.59       10.06      2.79 o 
   2   9  13       39.89       31.89      4.65 o 
   3   9  13       32.41       36.97      4.56 o 
  -1  10  13        5.01       12.99      3.46 o 
   0  10  13        4.98        6.32      2.41 o 
   1  10  13        9.05       10.34      2.96 o 
   2  10  13       17.01       23.04      3.67 o 
   3  10  13        0.66        2.01      2.19 o 
   0  11  13       12.44       16.31      2.75 o 
   1  11  13       20.13       14.56      4.42 o 
   2  11  13       15.05       13.50      2.96 o 
   0   1  14       12.41        8.94      1.96 o 
   1   1  14        7.30       11.85      2.16 o 
  -1   2  14        5.05        7.66      3.20 o 
   0   2  14        1.44        2.55      1.45 o 
   1   2  14        1.72        0.31      2.10 o 
   2   2  14        8.84        7.42      2.63 o 
  -1   3  14        9.58       14.17      4.35 o 
   0   3  14        0.41        1.95      3.13 o 
   1   3  14        4.69        3.01      2.10 o 
   2   3  14        0.59        1.27      1.69 o 
  -1   4  14        0.18        3.77      1.93 o 
   0   4  14        3.49        6.31      1.83 o 
   1   4  14        0.04        1.40      2.13 o 
   2   4  14        7.60        7.90      2.68 o 
  -1   5  14       15.68       15.31      3.93 o 
   0   5  14        0.10        2.58      2.80 o 
   1   5  14        1.80        1.10      2.24 o 
   2   5  14        0.09        2.12      2.12 o 
   3   5  14        4.08        3.88      2.38 o 
  -1   6  14        1.64        0.00      3.37 o 
   0   6  14       26.11       25.07      3.32 o 
   1   6  14        3.87        2.66      2.97 o 
   2   6  14        0.04        1.06      1.82 o 
   3   6  14        2.16        3.62      1.58 o 
  -1   7  14       25.98       27.40      5.24 o 
   0   7  14        1.68        1.08      2.47 o 
   1   7  14        5.53        0.80      2.70 o 
   2   7  14        3.43        5.42      1.88 o 
   3   7  14        1.04        0.34      1.86 o 
  -1   8  14        4.00        0.60      3.25 o 
   0   8  14        3.38        6.34      2.39 o 
   1   8  14       19.42       10.96      3.47 o 
   2   8  14       14.39       12.22      3.27 o 
  -1   9  14        0.00        1.19      2.80 o 
   0   9  14        3.73        3.24      2.78 o 
   1   9  14        9.85       10.29      3.07 o 
   2   9  14        2.23        6.08      2.55 o 
   0  10  14        1.19        1.96      1.58 o 
   1  10  14        0.22        1.90      2.70 o 
   2  10  14       56.44       50.94      5.67 o 
   0   4  15        0.00        0.75      3.56 o 
   1   4  15        0.99        2.22      2.22 o 
   0   5  15       21.73       19.54      3.51 o 
   1   5  15        0.12        1.11      2.07 o 
   0   6  15       11.46       10.39      6.11 o 
   1   6  15        0.88        2.69      1.66 o 
   2   6  15        0.00        0.68      1.54 o 
   0   7  15        1.22        2.40      2.29 o 
   1   7  15        0.74        0.41      2.38 o 
   0   8  15        0.02        2.33      1.74 o 
   1   8  15       18.68       16.14      3.52 o 
                                                 
